# Supplementary material for: A Map of Copy Number Variations in Chinese Populations
Source: PLoS One. 2011 Nov 7;6(11):e27341. doi: 10.1371/journal.pone.0027341 (PMC3210162; doi:10.1371/journal.pone.0027341)
Supplement: Table S1 — A map of Chinese Copy Number Variable Regions (CNVRs) and Copy Number Variable Segments (CNVsegs) with Allele frequency and overlapping genes including overlapping OMIM genes. (XLS) [file pone.0027341.s009.xls]

## Sheet: CNVR
chr	start	end	loss-allele_freq	normal-allele_freq	gain-allele_freq	overlaping_genes	OMIM_gene_id	OMIM_phenotype
1	51598	88465	0.0032	0.9936	0.0032	OR4F5
1	554484	840550	0	0.9423	0.0577	FAM41C,LOC643837,NCRNA00115,OR4F16,OR4F29,OR4F3
1	1617778	1750923	0.0322	0.9645	0.0033	CDC2L1,CDC2L2,GNB1,MMP23A,NADK,SLC35E2
1	12743662	13379464	0.1642	0.7741	0.0617	C1orf158,HNRNPCL1,LOC440563,PRAMEF1,PRAMEF10,PRAMEF12,PRAMEF14,PRAMEF15,PRAMEF16,PRAMEF18,PRAMEF19,PRAMEF2,PRAMEF22,PRAMEF3,PRAMEF4,PRAMEF5,PRAMEF6,PRAMEF7,PRAMEF8,PRAMEF9
1	15665011	15683808	0.0096	0.9904	0	ELA2A,ELA2B
1	16236527	16252003	0	0.9968	0.0032	CLCNKB	602023	Bartter syndrome, type 3, 607364 (3); Bartter syndrome, type 4, digenic, 602522 (3)
1	16741950	17150527	0.056	0.8014	0.1425	CROCC,CROCCL1,ESPNP,MSTP9,NBPF1
1	17857036	18485275	0	0.9968	0.0032	ACTL8,ARHGEF10L,IGSF21
1	22168894	22184495	0	0.9968	0.0032	ELA3B
1	22190770	22216789	0.0418	0.9548	0.0033	ELA3A
1	22981878	23055271	0	0.9968	0.0032	EPHB2	600997	Prostate cancer, progression and metastasis of, 603688 (3)
1	25434674	25535931	0.0545	0.9455	0	C1orf63,RHD	111680	[Rh-negative blood type] (3)
1	25545741	25560174	0	0.9936	0.0064	TMEM50A
1	25572582	25595837	0	0.9968	0.0032	RHCE	111700	Rh-null disease, amorph type (3); [Blood group, Rhesus] (3)
1	27233806	27297492	0.0032	0.9968	0
1	34875241	34877078	0.1474	0.8526	0
1	38414624	38417452	0	0.9968	0.0032
1	40731169	40742251	0.0545	0.9455	0	ZNF642
1	41119794	41149087	0	0.9936	0.0064
1	46034716	46104010	0	0.9968	0.0032	MAST2
1	47486248	47501675	0	0.9936	0.0064	STIL	181590	Microcephaly, primary autosomal recessive, 7, 612703 (3)
1	60888686	61041374	0	0.9968	0.0032
1	61886594	61890775	0.0865	0.9135	0
1	64615315	64624133	0.0064	0.9936	0
1	65630676	65999483	0	0.9904	0.0096	DNAJC6,LEPR,LEPROT	601007	Obesity, morbid, with hypogonadism (3)
1	71202454	71223351	0.0032	0.9968	0	PTGER3
1	72528701	72583736	0.9231	0.0769	0
1	72737847	72769905	0.0032	0.9968	0
1	73454531	73483916	0	0.9968	0.0032
1	85683878	85687990	0.0032	0.9968	0	DDAH1
1	86854432	86859851	0	0.9968	0.0032
1	92351832	92368269	0.0032	0.9968	0	BTBD8
1	99723335	99741747	0.0032	0.9968	0
1	102096209	102098748	0	0.9968	0.0032	OLFM3
1	103183638	103193932	0.0032	0.9968	0	COL11A1	120280	Fibrochondrogenesis, 228520 (3); Marshall syndrome, 154780 (3); Stickler syndrome, type II, 604841 (3); {Lumbar disc herniation, susceptibility to}, 603932 (3)
1	103469532	103495495	0	0.9968	0.0032
1	103526436	103819266	0	0.9968	0.0032
1	103910761	104128012	0.0134	0.9477	0.039	AMY1A,AMY1B,AMY1C,AMY2A,AMY2B,LOC648740
1	105187785	105213119	0.0032	0.9968	0
1	105634380	105641635	0.016	0.984	0
1	105814277	105826321	0.5769	0.4231	0
1	105835455	106057949	0.0064	0.9936	0
1	106110789	106116611	0.0064	0.9936	0
1	107023241	107025005	0.0224	0.9776	0
1	108535758	108539019	0.4391	0.5609	0	SLC25A24
1	108729983	108787720	0.0032	0.9968	0
1	110025907	110058147	0.3578	0.6242	0.018	GSTM1,GSTM2,GSTM5
1	111179088	111189749	0.0064	0.9936	0
1	111629849	111637021	0.016	0.984	0	CHIA,LOC149620
1	112489834	112507741	0.3013	0.6987	0
1	113551125	113553182	0.0064	0.9936	0
1	119490013	119780209	0	0.9968	0.0032	HAO2,HSD3B2	613890	3-beta-hydroxysteroid dehydrogenase, type II, deficiency, 201810 (3)
1	119900254	119916399	0	0.9904	0.0096
1	119916400	119953111	0	0.9904	0.0096
1	142693888	143049286	0	0.9968	0.0032	LOC728855,LOC728875
1	143607437	143615980	0.0032	0.9968	0	PDE4DIP
1	144337063	144724627	0.0032	0.9936	0.0032	CD160,GPR89A,GPR89C,PDZK1,PDZK1P1,RNF115
1	146780414	147788470	0.1273	0.8544	0.0183	FCGR1C,LOC388692,LOC645166,NBPF15,NBPF16,PPIAL4E
1	149603323	149664502	0	0.9872	0.0128	POGZ,PSMB4,SELENBP1
1	150670169	150702108	0.0064	0.9936	0
1	150821800	150857374	0.5673	0.4327	0	LCE3B,LCE3C
1	150915736	150923166	0.0032	0.9968	0
1	151028547	151035324	0.0289	0.9678	0.0033
1	153455784	153467688	0.0032	0.9936	0.0032	GBAP
1	153927851	153929981	0.0096	0.9871	0.0032	DAP3
1	159763524	159906183	0.023	0.9541	0.023	FCGR2B,FCGR2C,FCGR3A,FCGR3B,HSPA7	604590; 612169; 146740	{Malaria, resistance to}, 611162 (3); {Systemic lupus erythematosus, susceptibility to}, 152700 (3); Thrombocytopenic purpura, autoimmune, 188030 (1); Neutropenia, alloimmune neonatal (3); {Lupus erythematosus, systemic, susceptibility}, 152700 (1); {Viral infections, recurrent} (3)
1	164451105	164460994	0	0.9936	0.0064
1	164812372	164880629	0.0032	0.9968	0	FMO9P
1	166355735	166358038	0.016	0.984	0	GPR161
1	167500598	167524374	0.1314	0.8686	0	NME7
1	173062889	173068630	0.2821	0.7179	0	RABGAP1L
1	175775999	175825302	0.0032	0.9968	0
1	177220369	177245796	0.0032	0.9936	0.0032
1	177597151	177599938	0.0032	0.9936	0.0032
1	182046713	182052162	0	0.9872	0.0128	RGL1
1	185564990	185567314	0	0.9936	0.0064
1	185647346	185651444	0.0032	0.9968	0
1	187106397	187350656	0.0064	0.9936	0
1	187353623	187359115	0.0032	0.9936	0.0032
1	187592364	187814261	0.0385	0.9615	0
1	188236989	188253049	0.0128	0.9872	0
1	188936317	188950940	0.0032	0.9968	0
1	189983338	189992781	0.0032	0.9968	0
1	190095692	190133875	0.0064	0.9903	0.0032
1	193280598	193285922	0.0032	0.9968	0
1	194994473	194997657	0.0128	0.9872	0
1	194997658	195183422	0.0613	0.9319	0.0068	CFHR1,CFHR2,CFHR3,CFHR4	134371; 605336	{Hemolytic uremic syndrome, atypical, susceptibility to}, 235400 (3); {Macular degeneration, age-related, reduced risk of}, 603075 (3)
1	197378049	197380463	0.0128	0.9872	0
1	198049104	198059262	0	0.9968	0.0032
1	208148236	208150607	0.4254	0.569	0.0056
1	210161621	210186495	0	0.9968	0.0032	INTS7
1	211071635	211077059	0.0128	0.9872	0	C1orf227
1	213071191	213078094	0.0032	0.9968	0
1	213560092	213565727	0.0705	0.9295	0
1	215356748	215360953	0.0032	0.9968	0	ESRRG
1	216484875	216489763	0.0032	0.9903	0.0064
1	218199362	218204512	0.0032	0.9968	0
1	219812673	219820232	0.0032	0.9968	0
1	221083948	221090227	0.0192	0.9808	0
1	222394521	222417646	0	0.9968	0.0032	FBXO28
1	223725840	223750819	0	0.9968	0.0032	ENAH
1	227883479	227886819	0.457	0.5316	0.0114
1	229598935	229609279	0.0257	0.971	0.0033	EGLN1	606425	Erythrocytosis, familial, 3, 609820 (3)
1	229632325	229648709	0.0032	0.9968	0
1	232770219	232774658	0.0032	0.9968	0
1	235190798	235198138	0	0.9968	0.0032
1	236103914	236199247	0	0.9968	0.0032	LOC100130331,ZP4
1	236918890	236922717	0.2609	0.7346	0.0045
1	239466384	239471797	0.0032	0.9968	0	RGS7
1	241334731	241457448	0	0.9968	0.0032	CEP170
1	243505830	243513344	0.0224	0.9776	0	KIF26B
1	244095685	244103915	0.0064	0.9903	0.0032	SMYD3
1	244335561	244339790	0.0032	0.9968	0	SMYD3
1	246159169	246174672	0	0.9968	0.0032	OR2L13
1	246672375	246727175	0	0.9263	0.0737	OR2T2,OR2T3,OR2T5
1	246798656	246880703	0.1699	0.8301	0	OR2T10,OR2T11,OR2T27,OR2T34,OR2T35
1	246933867	246939281	0.0032	0.9968	0
2	37705	76644	0	0.9968	0.0032
2	200076	237503	0.0032	0.9968	0	SH3YL1
2	4191739	4201042	0.0064	0.9936	0
2	4287169	4297891	0.0032	0.9968	0
2	5902760	5907278	0.0032	0.9968	0
2	7135336	7340939	0.0032	0.9968	0
2	9871400	9897336	0	0.9968	0.0032
2	10619971	10622306	0.0032	0.9968	0
2	13455187	13908456	0	0.9968	0.0032
2	13964040	14252587	0	0.9968	0.0032
2	18037156	18056737	0.0032	0.9903	0.0064
2	23717062	23769018	0	0.9968	0.0032
2	24454976	24469250	0.0256	0.9744	0
2	29495378	29497726	0	0.9968	0.0032	ALK	105590	{Neuroblastoma, susceptibility to, 3}, 613014 (3)
2	34062840	34081456	0.0032	0.9968	0
2	34552819	34590561	0.0322	0.9645	0.0033
2	34917577	34920174	0.0032	0.9968	0
2	35541692	35637550	0.0032	0.9968	0
2	35803735	35831293	0.0032	0.9968	0
2	35831294	35841451	0.3686	0.6314	0
2	36185341	36193058	0.0965	0.9	0.0035
2	36235995	36276780	0.0032	0.9968	0
2	38727303	38730104	0.0032	0.9936	0.0032
2	38809366	38825785	0	0.9872	0.0128	GALM,SFRS7
2	40617671	40622406	0	0.9968	0.0032
2	40780879	40803110	0.0096	0.9904	0
2	41091631	41099391	0.0417	0.9583	0
2	45328925	45367965	0	0.9968	0.0032
2	46549602	46551188	0.0096	0.9904	0
2	49389272	49399322	0.1923	0.8077	0
2	52595241	52635046	0.4775	0.5162	0.0063
2	54356416	54410985	0	0.9968	0.0032	ACYP2
2	56149689	56241717	0	0.9872	0.0128
2	59801943	59806350	0.0064	0.9936	0
2	67614459	67619396	0	0.9968	0.0032
2	73729307	73787674	0	0.9872	0.0128	ALMS1P,NAT8B
2	77830206	77850393	0	0.9744	0.0256
2	79182654	79184285	0	0.9936	0.0064
2	79184286	79195607	0.0034	0.9387	0.0579
2	81016543	81101527	0	0.9968	0.0032
2	81665692	81669805	0.0096	0.9904	0
2	87104007	87805782	0.2589	0.7193	0.0218	LOC285074,NCRNA00152
2	88432332	88440722	0.0032	0.9968	0
2	89395525	89912071	0.0192	0.9808	0
2	95094701	95099193	0.0417	0.9583	0
2	97094860	97391786	0.0032	0.9903	0.0064	FAHD2B
2	97475435	97535038	0.3974	0.6026	0	ANKRD36B
2	101763391	101766764	0.0032	0.9968	0	MAP4K4
2	102327016	102334934	0.0032	0.9968	0	IL1RL1
2	105714544	105717643	0.0064	0.9936	0
2	106239168	106253840	0.3846	0.6154	0
2	110147004	110603665	0.0032	0.9903	0.0064	LIMS3-LOC440895,LOC151009,MALL,NCRNA00116,NPHP1	607100	Joubert syndrome 4, 609583 (3); Nephronophthisis 1, juvenile, 256100 (3); Senior-Loken syndrome-1, 266900 (3)
2	116257824	116391820	0	0.9968	0.0032	DPP10
2	117445775	117452675	0	0.9968	0.0032
2	117489208	117508223	0.0032	0.9936	0.0032
2	119762004	119766312	0.0064	0.9936	0
2	122494123	122519996	0.0032	0.9968	0
2	123192888	123200401	0.3301	0.6699	0
2	125368402	125374832	0	0.9968	0.0032	CNTNAP5
2	128538342	128543406	0	0.9936	0.0064
2	129354948	129356767	0.2788	0.7212	0
2	129958970	129963303	0	0.9936	0.0064
2	130510353	130542812	0.6526	0.323	0.0244	LOC440905
2	130660292	130874329	0	0.9936	0.0064	CCDC115,FAM128B,IMP4,PTPN18,TUBA3E
2	131357910	131360298	0	0.9968	0.0032
2	131809502	131812910	0.0032	0.9839	0.0129
2	131938478	131942838	0.0032	0.9968	0
2	132997802	133000736	0	0.9968	0.0032	GPR39
2	133190882	133193039	0	0.9936	0.0064	NAP5
2	136554313	136605223	0	0.9968	0.0032	CXCR4	162643	Myelokathexis, isolated (3); WHIM syndrome, 193670 (3)
2	146235679	146246401	0.0032	0.9968	0
2	146578285	146583404	0.6795	0.3205	0
2	150739697	150745978	0	0.9872	0.0128
2	159418942	159438342	0.0065	0.9838	0.0097
2	164351734	164353372	0.0385	0.9615	0
2	172543089	172548631	0.0161	0.9774	0.0065	HAT1
2	174249122	174254919	0.0032	0.9968	0
2	174301193	174305814	0.0192	0.9808	0
2	179775437	179787389	0.0997	0.8967	0.0036	SESTD1
2	180126456	180130382	0.0096	0.9904	0	ZNF385B
2	184502759	184510686	0.0032	0.9968	0
2	184569322	184610413	0.0032	0.9968	0
2	185461325	185483402	0	0.9936	0.0064	ZNF804A
2	194295401	194306617	0.0064	0.9936	0
2	194426983	194446401	0	0.9904	0.0096
2	195022965	195034089	0.0032	0.9968	0
2	201772913	201785527	0.0032	0.9968	0	CASP10	601762	Autoimmune lymphoproliferative syndrome, type II, 603909 (3); Gastric cancer, somatic, 137215 (3); Non-Hodgkin lymphoma, somatic, 605027 (3)
2	203004020	203020446	0.0032	0.9968	0	BMPR2	600799	Pulmonary hypertension, familial primary, 178600 (3); Pulmonary hypertension, primary, fenfluramine-associated, 178600 (3); Pulmonary venoocclusive disease, 265450 (3)
2	203608045	203610291	0.0288	0.9712	0	NBEAL1
2	205366261	205391991	0	0.9936	0.0064	PARD3B
2	208063423	208067581	0.0032	0.9968	0
2	209715187	209743035	0.0032	0.9968	0
2	212068644	212124472	0.0032	0.9968	0	ERBB4
2	212730389	212784533	0	0.9968	0.0032	ERBB4
2	212944043	212998780	0.0032	0.9968	0	ERBB4
2	216861288	217162631	0	0.9968	0.0032	MARCH4,RPL37A,SMARCAL1	606622	Schimke immunoosseous dysplasia, 242900 (3)
2	227051032	227054312	0	0.9968	0.0032
2	229117452	229131044	0.0032	0.9968	0
2	232901812	233018302	0	0.9872	0.0128	ALPP,ALPPL2,DIS3L2
2	240961801	240970089	0	0.9968	0.0032
2	242643447	242738129	0.0032	0.9936	0.0032	LOC728323
3	205022	207800	0.3878	0.6122	0
3	1658250	1666567	0.0096	0.9904	0
3	3942451	4011148	0.0032	0.9968	0
3	4158412	4160026	0.0032	0.9968	0
3	4182784	4210715	0.0032	0.9968	0
3	6626128	6630430	0.0032	0.9936	0.0032
3	13682416	13684365	0.0064	0.9903	0.0032	LOC285375
3	17504952	17519017	0.0097	0.9838	0.0065	TBC1D5
3	20310916	20882646	0	0.9968	0.0032
3	20949623	21095913	0	0.9968	0.0032
3	21846756	21850669	0.0032	0.9968	0
3	22501180	22529529	0	0.9968	0.0032
3	25211766	25252924	0.0032	0.9968	0
3	28307024	28438601	0	0.9968	0.0032	AZI2,CMC1,ZCWPW2
3	29013257	29016700	0.0064	0.9936	0
3	36279077	36291375	0.0032	0.9968	0
3	37957108	37969705	0.0865	0.9135	0	CTDSPL
3	39215563	39228967	0	0.9968	0.0032
3	41755151	41763499	0.0032	0.9968	0	ULK4
3	46776821	46824285	0.0096	0.9904	0
3	47743359	47837583	0.0032	0.9968	0	DHX30,SMARCC1
3	47859957	47933041	0	0.9968	0.0032	DHX30,MAP4
3	49346010	49489741	0.0032	0.9968	0	AMT,DAG1,GPX1,NICN1,RHOA,TCTA,USP4	238310; 128239; 138320	Glycine encephalopathy, 605899 (3); Muscular dystrophy-dystroglycanopathy (limb-girdle), type C, 7, 613818 (3); Hemolytic anemia due to glutathione peroxidase deficiency (1)
3	50317228	50523899	0	0.9968	0.0032	CACNA2D2,CYB561D2,HYAL1,HYAL2,RASSF1,TMEM115,TUSC2,TUSC4,ZMYND10	607071; 605082	Mucopolysaccharidosis type IX, 601492 (3); Lung cancer, 211980 (2)
3	53003415	53016925	0.0609	0.9391	0	SFMBT1
3	54234421	54303347	0.0032	0.9968	0	CACNA2D3
3	57933865	57953293	0.0032	0.9968	0
3	59582258	59587391	0	0.9936	0.0064
3	63108165	63110809	0.0064	0.9936	0
3	65164275	65185492	0.0096	0.9904	0
3	68614345	68990246	0	0.9904	0.0096	FAM19A1,FAM19A4
3	74230849	74234561	0.0064	0.9936	0
3	75655239	75678936	0.5705	0.4295	0
3	75695864	75703585	0.0032	0.9968	0
3	76228252	76237859	0.0032	0.9968	0
3	76364860	76384444	0.0032	0.9968	0
3	77910146	77924562	0.0289	0.9678	0.0033
3	81992028	82006436	0	0.9968	0.0032
3	84781680	84794415	0.125	0.875	0
3	85508203	85571430	0	0.9968	0.0032
3	89477282	89503178	0.016	0.984	0	EPHA3
3	89619146	89629707	0.0032	0.9968	0
3	90425367	90501349	0	0.9936	0.0064
3	95523587	95562313	0	0.9968	0.0032
3	98897039	98991551	0	0.9968	0.0032	ARL6,EPHA6	608845	Bardet-Biedl syndrome 3, 209900 (3); Retinitis pigmentosa 55, 613575 (3); {Bardet-Biedl syndrome 1, modifier of}, 209900 (3)
3	99370181	99402053	0.7365	0.1712	0.0923	OR5H15
3	100427148	100432111	0.0032	0.9968	0
3	103217895	103241403	0.0032	0.9968	0
3	111600564	111616274	0.0032	0.9968	0
3	115506749	115509270	0.0032	0.9968	0	TIGIT
3	116143282	116151640	0.0192	0.9808	0	ZBTB20
3	117689415	117698429	0.0064	0.9903	0.0032
3	120834088	120836628	0.0032	0.9968	0
3	125782638	126494752	0	0.9968	0.0032	HEG1,ITGB5,KALRN,MUC13,SLC12A8,UMPS,ZNF148	613891; 601897	Orotic aciduria, 258900 (3); ?Sertoli-cell-only syndrome, 400042 (1)
3	126926298	126941452	0.0032	0.9871	0.0096
3	127156073	127158653	0.109	0.891	0
3	131240523	131294045	0.2949	0.7051	0	LOC644974
3	133346940	133386054	0.0032	0.9968	0
3	133475463	133478374	0.2564	0.7436	0
3	145765733	145770405	0.0032	0.9968	0
3	146310828	146358644	0	0.9968	0.0032
3	150444943	150450811	0.0962	0.9038	0
3	156963790	156974871	0	0.9968	0.0032	C3orf33
3	161839634	161844979	0.0225	0.9742	0.0033
3	163699323	163709653	0.1795	0.8205	0
3	163970375	163978603	0.0032	0.9968	0
3	163995351	164109297	0.8733	0.1187	0.008
3	164111308	164117009	0.0032	0.9968	0
3	164339809	164428916	0.0032	0.9968	0
3	165746589	165771088	0	0.9968	0.0032
3	166497473	166564633	0	0.9968	0.0032
3	167573295	167576883	0	0.9936	0.0064
3	172708898	172784703	0	0.9968	0.0032
3	174692386	174708061	0	0.9968	0.0032	NLGN1
3	174718577	174772374	0	0.9968	0.0032	NLGN1
3	186584116	186592902	0.0064	0.9936	0	MAP3K13
3	187888817	187900465	0.0096	0.9904	0
3	189557776	189570118	0	0.9968	0.0032	LPP	600700	Leukemia, acute myeloid, 601626 (3); Lipoma (3)
3	190842972	190847332	0.0096	0.9904	0	TP63	603273	ADULT syndrome, 103285 (3); Ectrodactyly, ectodermal dysplasia, and cleft lip/palate syndrome 3, 604292 (3); Hay-Wells syndrome, 106260 (3); Limb-mammary syndrome, 603543 (3); Orofacial cleft 8, 129400 (3); Rapp-Hodgkin syndrome, 129400 (3); Split-hand/foot malformation 4, 605289 (3)
3	193420269	193471713	0.0064	0.9903	0.0032	FGF12
3	194360656	194365597	0.9541	0.0437	0.0022
3	196868323	196950537	0.0067	0.9578	0.0355	MUC20,SDHALP2
3	196964365	197137370	0	0.9968	0.0032	MUC4,TNK2
3	198792686	198798533	0	0.9968	0.0032
3	199273329	199320282	0	0.9968	0.0032	LOC348840
3	199329613	199334102	0.0192	0.9808	0
4	3290	56719	0.0032	0.9903	0.0064	ZNF595,ZNF718
4	58821	212068	0.0032	0.9968	0	ZNF595,ZNF718
4	261751	344051	0.0032	0.9968	0	LOC654254,ZNF141
4	3433250	3439240	0	0.9936	0.0064	DOK7	610285	Fetal akinesia deformation sequence, 208150 (3); Myasthenia, limb-girdle, familial, 254300 (3)
4	3439241	3482287	0	0.984	0.016	DOK7	610285	Fetal akinesia deformation sequence, 208150 (3); Myasthenia, limb-girdle, familial, 254300 (3)
4	5946326	5948397	0	0.9968	0.0032
4	8216784	8224819	0.0032	0.9968	0
4	8981399	9024929	0	0.9712	0.0288
4	9024930	9070327	0.0032	0.9839	0.0129	DEFB131
4	9070328	9088443	0.5303	0.4362	0.0335
4	9823254	9844366	0.5645	0.4287	0.0068
4	9881882	9884092	0.0288	0.9712	0
4	9999220	10009766	0.1058	0.8942	0
4	14445721	14449246	0.0032	0.9968	0
4	16645288	16648472	0	0.9968	0.0032
4	17153430	17177254	0.0192	0.9808	0
4	18697657	18733331	0.0064	0.9936	0
4	20977791	20985949	0.1474	0.8526	0	KCNIP4
4	21060042	21097363	0.0032	0.9968	0	KCNIP4
4	22293290	22405586	0.0032	0.9968	0	GBA3
4	26064769	26071049	0.0032	0.9968	0
4	28895502	28907251	0.0033	0.9645	0.0322
4	29159382	29309515	0	0.9968	0.0032
4	32122898	32126696	0.4126	0.5818	0.0056
4	33055531	33062581	0.0096	0.9904	0
4	34455255	34528519	0.0769	0.9231	0
4	35524746	35527802	0.0065	0.9871	0.0065
4	39262956	39265557	0.0032	0.9968	0	C4orf34
4	41100887	41102324	0.0032	0.9968	0	LIMCH1
4	41152488	41161610	0.0065	0.9838	0.0097	LIMCH1
4	44018589	44025731	0.0096	0.9904	0	KCTD8
4	45619591	45891135	0	0.9968	0.0032	GABRG1
4	48703911	48784131	0	0.9968	0.0032	FLJ21511
4	53765718	53774999	0.0032	0.9968	0	SCFD2
4	54289801	54296108	0.0032	0.9968	0
4	56358612	56363188	0.0032	0.9968	0
4	56879617	57069085	0	0.9968	0.0032	AASDH,ARL9,KIAA1211,PAICS,PPAT,SRP72
4	57194023	57392352	0	0.9968	0.0032	HOPX,SPINK2
4	57942964	57953111	0.0769	0.9231	0
4	59655474	59673471	0	0.9936	0.0064
4	60007544	60013040	0	0.9904	0.0096
4	63352531	63354257	0.3609	0.634	0.0051
4	64370156	64400638	0.0997	0.8967	0.0036
4	64918291	65128774	0	0.9968	0.0032	SRD5A2L2
4	66015936	66018779	0.0032	0.9968	0	EPHA5
4	66485479	66488419	0.0064	0.9936	0
4	67063196	67075558	0.0032	0.9968	0
4	68964800	68970737	0.4613	0.5325	0.0062
4	69043083	69204004	0.8109	0.1891	0	TMPRSS11E,TMPRSS11E2,UGT2B15,UGT2B17
4	69713484	69751804	0	0.9968	0.0032	UGT2B10
4	70038599	70080939	0	0.9968	0.0032
4	70158099	70162232	0.0096	0.9904	0
4	70162233	70298973	0.1218	0.8782	0	UGT2B28
4	71262854	71285358	0.0224	0.9776	0	SMR3A,SMR3B
4	72164818	72167328	0	0.9936	0.0064
4	77508808	77511390	0	0.9936	0.0064	FLJ25770
4	78001593	78006231	0	0.9936	0.0064
4	78495579	78500367	0	0.9744	0.0256
4	85346286	85351938	0	0.9968	0.0032
4	87195118	87198968	0.0032	0.9968	0	MAPK10	602897	Epileptic encephalopathy, Lennox-Gastaut type, 606369 (3)
4	87910022	88097650	0	0.9968	0.0032	C4orf36,PTPN13,SLC10A6
4	91506179	91510539	0.0064	0.9936	0	KIAA1680
4	92692337	92697344	0.0032	0.9968	0	KIAA1680
4	93631395	93637602	0.0064	0.9936	0	GRID2
4	97539253	97541426	0	0.9968	0.0032
4	98390805	98404155	0.0705	0.9295	0
4	99279567	99383896	0.0064	0.9936	0	C4orf37
4	99775146	99826186	0	0.9968	0.0032	TSPAN5
4	107162376	107165884	0.1158	0.8805	0.0036
4	108285200	108294716	0.0097	0.9838	0.0065
4	108731204	108733947	0.0064	0.9936	0
4	110249318	110267290	0.0032	0.9968	0	COL25A1
4	112516864	112525864	0.0032	0.9968	0
4	115393012	115406014	0.3878	0.6122	0
4	115727615	115729903	0.1442	0.8558	0
4	116392060	116395574	0.0321	0.9679	0
4	117866565	117869001	0.0032	0.9968	0
4	121743029	121762869	0.0032	0.9936	0.0032
4	122501918	122504766	0.1094	0.887	0.0036	QRFPR
4	131570034	131611108	0.0032	0.9968	0
4	132805267	132816079	0	0.9936	0.0064
4	137762944	137835917	0.0032	0.9968	0
4	138308997	138314571	0.1186	0.8814	0
4	140452973	140457810	0.0321	0.9679	0	NARG1
4	141706353	141747786	0	0.9968	0.0032	UCP1	113730	{Obesity, susceptibility to}, 601665 (3)
4	144938147	144965448	0	0.9968	0.0032
4	145140024	145252346	0.0065	0.9806	0.0129	GYPA,GYPB	111300; 111740	[Blood group, MN] (3); {Malaria, resistance to}, 611162 (3); [Blood group, Ss] (3)
4	146764038	146839253	0	0.9968	0.0032	LOC646603,MMAA	607481	Methylmalonic aciduria, vitamin B12-responsive, 251100 (3)
4	152053479	152252680	0.0032	0.9936	0.0032	LRBA,RPS3A,SNORD73A
4	153008843	153010978	0.0064	0.9936	0
4	153010979	153014149	0.0481	0.9519	0
4	153209736	153212191	0.0901	0.9064	0.0035
4	153903564	153915366	0	0.9936	0.0064	TIGD4
4	157187425	157194147	0.0256	0.9744	0
4	162075534	162151102	0.9936	0	0.0064
4	162413794	162424561	0	0.9904	0.0096
4	171504657	171509733	0.0129	0.9839	0.0032
4	171633340	171660247	0	0.9968	0.0032
4	172611459	172614508	0.8476	0.1253	0.0271
4	173661522	173665218	0.9839	0.0097	0.0064	GALNTL6
4	178204460	178379530	0.0032	0.9968	0
4	178443731	178452258	0.0032	0.9968	0
4	178705030	178723600	0	0.9904	0.0096
4	179127424	179129525	0.0032	0.9968	0	LOC285501
4	179159700	179170970	0	0.9968	0.0032
4	185223003	185226185	0.0097	0.9838	0.0065
4	188099187	188115497	0	0.9968	0.0032
4	190384723	190701251	0.2156	0.7803	0.0041
4	191136670	191140365	0	0.9968	0.0032
4	191140366	191146320	0	0.9968	0.0032	TUBB4Q
4	191146321	191261904	0	0.9936	0.0064	DUX4,FRG2,LOC653543,LOC653544,LOC653545,LOC728410
5	189749	214394	0.0032	0.9968	0	PLEKHG4B
5	751371	886627	0.0206	0.9139	0.0655	ZDHHC11
5	928019	972520	0	0.9968	0.0032	BRD9,TRIP13
5	8755522	8800142	0	0.9968	0.0032
5	10580501	10584998	0	0.9968	0.0032
5	11181478	11184114	0.0064	0.9936	0	CTNND2	604275	Mental retardation in cri-du-chat syndrome, 123450 (2)
5	12843869	12868779	0.0064	0.9936	0
5	12868780	12879650	0.1421	0.8504	0.0075
5	13226664	13421282	0.0032	0.9968	0
5	14365802	14369381	0.0032	0.9968	0	TRIO
5	15767022	15773597	0.0577	0.9423	0	FBXL7
5	17563468	17644655	0.0032	0.9936	0.0032
5	17644656	17730313	0.0192	0.9808	0
5	19099826	19143649	0.0032	0.9968	0
5	19315328	19323214	0.0032	0.9936	0.0032
5	20415278	20440467	0.0032	0.9968	0
5	20472958	20480059	0.0032	0.9968	0
5	24077067	24151845	0.0032	0.9968	0
5	26027946	26034694	0.0032	0.9968	0
5	28254644	28258446	0.0032	0.9968	0
5	29661075	29670917	0	0.9968	0.0032
5	32142837	32215645	0	0.9455	0.0545	GOLPH3,PDZD2
5	35582446	35601118	0.0032	0.9968	0
5	36538618	36571624	0	0.9968	0.0032
5	38180803	38184645	0.0865	0.9135	0
5	41267255	41280642	0.0256	0.9744	0	C6	217050	C6 deficiency, 612446 (3); Combined C6/C7 deficiency (3)
5	41455915	41461229	0.0032	0.9968	0	PLCXD3
5	41607066	41617270	0.0032	0.9968	0
5	45789691	45916139	0	0.9968	0.0032
5	46227005	46349398	0.7436	0.2564	0
5	51465182	51467440	0.0064	0.9936	0
5	52440276	52445196	0.0096	0.9904	0	MOCS2	603708	Molybdenum cofactor deficiency, type B, 252150 (3)
5	53703689	53729928	0	0.9904	0.0096
5	56128993	56136811	0.0032	0.9968	0
5	57056622	57100708	0.0032	0.9968	0
5	57361784	57369290	0.8419	0.1527	0.0054
5	57992600	57994889	0.0032	0.9968	0	RAB3C
5	60147501	60233472	0.0032	0.9968	0	ELOVL7,ERCC8	609412	Cockayne syndrome, type A, 216400 (3)
5	60280902	60312827	0.0096	0.9904	0	NDUFAF2	609653	Leigh syndrome, 256000 (3); Mitochondrial complex I deficiency, 252010 (3)
5	60608904	60617128	0.0064	0.9936	0
5	63744887	63807946	0.0032	0.9968	0
5	67550265	67558607	0	0.9968	0.0032	PIK3R1
5	74973480	75011100	0	0.9968	0.0032	C5orf37
5	83985102	83990457	0.9223	0.0367	0.0409
5	86151134	86154902	0.2286	0.7672	0.0042
5	90650176	90656825	0.0032	0.9968	0
5	91108293	91116594	0.0032	0.9968	0
5	95878832	95893021	0.0032	0.9968	0
5	97142617	97146263	0.0096	0.9904	0
5	97512922	97517816	0	0.9712	0.0288
5	97961571	97963670	0.0192	0.9808	0
5	98117485	98123869	0.0064	0.9936	0
5	104537753	104543582	0.0032	0.9968	0
5	106257572	106261016	0.0064	0.9936	0
5	107598684	107834240	0	0.9968	0.0032	FBXL17
5	107878643	108109865	0	0.9968	0.0032
5	110937230	110938944	0.0128	0.9872	0
5	111024531	111043927	0.0032	0.9968	0
5	113735740	113744662	0.0032	0.9968	0	KCNN2
5	113979007	114001657	0.0064	0.9936	0
5	114733106	114734341	0.0032	0.9968	0
5	114734342	114748984	0.0256	0.9744	0
5	114784536	114787066	0.761	0.1735	0.0655
5	115540024	115554307	0.0032	0.9968	0	COMMD10
5	116226726	116253818	0.0032	0.9968	0
5	117923804	117927807	0.0032	0.9968	0
5	135329914	135362750	0.0064	0.9936	0
5	137835860	137844856	0	0.9968	0.0032
5	140204020	140223940	0.0256	0.9744	0	PCDHA1,PCDHA10,PCDHA2,PCDHA3,PCDHA4,PCDHA5,PCDHA6,PCDHA7,PCDHA8,PCDHA9
5	143386876	143390529	0.0288	0.9712	0
5	147627246	147665224	0	0.9936	0.0064	SPINK5L3
5	149005182	149012185	0.0032	0.9968	0
5	149562665	149684402	0	0.9968	0.0032	ARSI,CAMK2A,SLC6A7
5	149936694	149958855	0.0032	0.9968	0
5	150185693	150198797	0.4295	0.5705	0
5	151495579	151498544	0.0354	0.9613	0.0033
5	152668371	152673136	0.0096	0.9904	0
5	155409350	155415307	0.0096	0.9904	0
5	155509796	155522862	0.0032	0.9968	0
5	160471835	160482276	0.0128	0.9872	0
5	163153787	163155953	0.0128	0.9872	0
5	164273821	164424234	0.0032	0.9968	0
5	165319891	165324592	0.0032	0.9968	0
5	174368627	174371849	0.0032	0.9936	0.0032
5	177090005	177165211	0.6795	0.3205	0	FAM153A
5	177781035	177785186	0.0032	0.9968	0	COL23A1
5	178042581	178045769	0.2564	0.7436	0
5	178662194	178863916	0	0.9904	0.0096	ADAMTS2	604539	Ehlers-Danlos syndrome, type VIIC, 225410 (3)
5	180304774	180365870	0.2512	0.7315	0.0173	BTNL3,BTNL8,LOC646227
5	180459118	180484381	0	0.9936	0.0064
6	198272	332659	0	0.3045	0.6955	DUSP22
6	5637701	5650541	0.0032	0.9968	0	FARS2
6	8475577	8499668	0.0032	0.9968	0
6	9631944	9640263	0	0.9968	0.0032
6	11182288	11185184	0.0096	0.9904	0
6	15130560	15171143	0.0032	0.9968	0
6	19924836	19931217	0.0032	0.9968	0
6	20125778	20134053	0.0032	0.9968	0
6	21609666	21611713	0.0032	0.9968	0
6	26193855	26214904	0	0.9968	0.0032	HFE,HIST1H4C	613609	Hemochromatosis, 235200 (3); [Transferrin serum level QTL], 190000 (3); {Alzheimer disease, susceptibility to}, 104300 (3); {Microvascular complications of diabetes 7}, 612635 (3); {Porphyria cutanea tarda, susceptibility to}, 176100 (3); {Porphyria variegata, susceptibility to}, 176200 (3)
6	26220383	26413386	0	0.9968	0.0032	HIST1H1D,HIST1H1E,HIST1H2AC,HIST1H2AD,HIST1H2AE,HIST1H2BC,HIST1H2BD,HIST1H2BE,HIST1H2BF,HIST1H2BG,HIST1H2BH,HIST1H2BI,HIST1H3D,HIST1H3E,HIST1H3F,HIST1H3G,HIST1H4D,HIST1H4E,HIST1H4F,HIST1H4G,HIST1H4H
6	26812795	26907945	0.343	0.641	0.0161
6	29192066	29269414	0.0064	0.9936	0	OR2J2
6	29940846	29945167	0	0.9968	0.0032
6	29945171	30029106	0.7207	0.2574	0.0219	HCG2P7,HCG4P6,HLA-A,HLA-A29.1,HLA-H	142800	{Hypersensitivity syndrome, carbamazepine-induced, susceptibility to}, 608579 (3)
6	31385665	31404430	0.593	0.407	0
6	31445851	31448789	0.0385	0.9615	0
6	31467630	31559455	0.0096	0.9904	0	HCG26,HCP5,MICA
6	31818947	31862081	0	0.9968	0.0032	C6orf26,C6orf27,MSH5,VARS
6	32539530	32681749	0.8478	0.1057	0.0465	HLA-DRB1,HLA-DRB5,HLA-DRB6	142857	{Multiple sclerosis, susceptibility to}, 126200 (3); {Pemphigoid, susceptibility to} (2); {Rheumatoid arthritis, susceptibility to}, 180300 (3); {Sarcoidosis, susceptibility l, 1}, 181000 (3)
6	32700999	32710085	0.3718	0.6282	0
6	34046721	34050683	0.0385	0.9615	0
6	39176890	39180012	0	0.9968	0.0032	C6orf64
6	44621319	44622929	0.0064	0.9903	0.0032
6	48866719	48883208	0.0032	0.9968	0
6	49039688	49043159	0.0962	0.9038	0
6	50037888	50052508	0.0032	0.9968	0	DEFB113,DEFB114
6	52906021	52910203	0.0032	0.9968	0
6	57021031	57060589	0	0.9936	0.0064	KIAA1586
6	58248259	58882675	0.0032	0.9903	0.0064	GUSBL2
6	62264227	62310836	0.0032	0.9968	0
6	65768120	65770513	0.1842	0.8079	0.0079	EYS	612424	Retinitis pigmentosa 25, 602772 (3)
6	66127695	66141590	0.0032	0.9968	0	EYS	612424	Retinitis pigmentosa 25, 602772 (3)
6	66427073	66463931	0.2885	0.7115	0	EYS	612424	Retinitis pigmentosa 25, 602772 (3)
6	67064983	67101187	0.1731	0.8269	0
6	67830888	67861414	0.0064	0.9936	0
6	74648953	74658138	0.3156	0.6798	0.0047
6	74766429	74773741	0	0.984	0.016
6	77070276	77084501	0.0449	0.9551	0
6	77496587	77509523	0.016	0.984	0
6	78334840	78421269	0	0.9968	0.0032
6	78938170	78955234	0.0032	0.9968	0
6	79025784	79091904	0.0449	0.9551	0
6	79577781	79585293	0.113	0.8797	0.0073
6	81032747	81095131	0	0.9968	0.0032	BCKDHB	248611	Maple syrup urine disease, type Ib, 248600 (3)
6	81332484	81351822	0.1827	0.8173	0
6	81624356	81678026	0	0.9968	0.0032
6	81705925	81878449	0	0.9968	0.0032
6	85015891	85033126	0.0032	0.9968	0
6	86776719	86817839	0.0032	0.9968	0
6	87466524	87467835	0.0032	0.9968	0
6	89937526	89946180	0.0032	0.9968	0	GABRR1
6	93221388	93234773	0.0032	0.9968	0
6	93632587	93635351	0.0096	0.9904	0
6	95330385	95590059	0.0064	0.9936	0
6	95597240	95650995	0.0096	0.9904	0
6	103840867	103868754	0.6268	0.3618	0.0114
6	110502884	110519930	0.0032	0.9968	0
6	121014994	121044115	0.0064	0.9936	0
6	125578741	125629122	0	0.9968	0.0032	TPD52L1
6	126225385	126228469	0.2468	0.7532	0	NCOA7
6	132751050	132754736	0	0.9936	0.0064	MOXD1
6	134592448	134598896	0.016	0.984	0	SGK1
6	137430261	137460049	0	0.9968	0.0032
6	140421912	140440964	0.016	0.984	0
6	140607055	140692520	0	0.9968	0.0032
6	142385667	142426589	0.0032	0.9968	0
6	147252370	147261512	0.0032	0.9968	0
6	154163673	154169933	0.0064	0.9936	0
6	155005358	155013624	0	0.9968	0.0032
6	160889454	160896776	0.0032	0.9968	0	LPA	152200	[LPA deficiency, congenital] (3); {Coronary artery disease, susceptibility to} (1)
6	160988032	160991202	0.0032	0.9968	0	LPA	152200	[LPA deficiency, congenital] (3); {Coronary artery disease, susceptibility to} (1)
6	162449123	162953768	0.0482	0.9484	0.0034	PARK2	602544	Adenocarcinoma of lung, somatic, 211980 (3); Adenocarcinoma, ovarian, somatic, 167000 (3); Parkinson disease, juvenile, type 2, 600116 (3); {Leprosy, susceptibility to}, 607572 (3)
6	163328331	163350227	0.0032	0.9968	0	PACRG
6	164710084	164750311	0	0.9936	0.0064
6	165647807	165651918	0.4596	0.5167	0.0237
6	166357011	166367954	0.0032	0.9968	0
6	169249708	169260864	0.0417	0.9583	0
7	71798	326228	0.2847	0.5972	0.118	FAM20C	611061	Raine syndrome, 259775 (3)
7	671099	756952	0	0.9968	0.0032	HEATR2,PRKAR1B
7	3568378	3597190	0	0.9872	0.0128	SDK1
7	4299801	4355147	0	0.9904	0.0096
7	4383474	4385353	0	0.9936	0.0064
7	5293964	5469490	0.0032	0.9936	0.0032	SLC29A4,TNRC18
7	6820635	6830608	0.0252	0.8662	0.1086	C7orf28B
7	9056002	9072097	0.0032	0.9968	0
7	9754056	9773290	0.0032	0.9968	0
7	10911252	10966416	0.0032	0.9968	0	NDUFA4
7	11603534	11615739	0	0.9968	0.0032	THSD7A
7	13149140	13223317	0	0.9968	0.0032
7	13954772	13957989	0	0.9936	0.0064	ETV1
7	16315288	16369548	0.016	0.984	0	LOC729920
7	17060348	17062853	0	0.9968	0.0032
7	18124522	18132305	0.0032	0.9968	0
7	19144600	19153324	0.0321	0.9679	0	FERD3L
7	19379124	19511836	0	0.9968	0.0032
7	19619636	19978999	0.0032	0.9968	0	TMEM196,TWISTNB
7	23107172	23110722	0.0064	0.9903	0.0032
7	26108917	26111938	0.0994	0.9006	0
7	29640265	29654043	0.0032	0.9968	0	LOC646762
7	29654690	29747478	0	0.9968	0.0032	LOC646762
7	32697911	32703662	0.0032	0.9968	0
7	39520335	39531359	0.0032	0.9968	0
7	43312362	43319042	0.0032	0.9968	0	HECW1
7	48363317	48371849	0	0.9968	0.0032	ABCA13
7	53423096	53433669	0.0032	0.9968	0
7	53433670	53558241	0.0032	0.9968	0
7	56729607	56736308	0.1641	0.8321	0.0038
7	57701877	57723958	0	0.9968	0.0032
7	57843985	57927889	0	0.9968	0.0032
7	61477137	61488622	0.0128	0.9872	0
7	61933205	62007269	0.0032	0.9936	0.0032
7	62315457	62467318	0.0708	0.9258	0.0035	LOC643955
7	63396930	63500236	0	0.9968	0.0032
7	63508459	63622160	0	0.9968	0.0032	ZNF680
7	64231500	64605202	0.1579	0.7963	0.0457	ZNF92
7	64697484	64744239	0.0032	0.9936	0.0032
7	65775720	65790745	0	0.9936	0.0064
7	66266764	66282667	0.0865	0.9135	0	TYW1
7	70058925	70064077	0.7146	0.2599	0.0255
7	70861630	70865660	0.0032	0.9968	0
7	73141429	73355380	0.0032	0.9968	0	CLIP2,EIF4H,LAT2,LIMK1,RFC2
7	74998062	75192118	0	0.9904	0.0096	HIP1	601767	{Prostate cancer, progression of}, 176807 (1)
7	75202175	75373301	0	0.9968	0.0032	CCL24,CCL26,HIP1,RHBDD2	601767	{Prostate cancer, progression of}, 176807 (1)
7	76017650	76060035	0	0.9936	0.0064
7	76120645	76148596	0	0.9968	0.0032
7	76163693	76439521	0.0032	0.9839	0.0129
7	80100937	80118802	0.0032	0.9968	0	CD36	173510	Platelet glycoprotein IV deficiency, 608404 (3); [Macrothrombocytopenia] (1); {Coronary heart disease, susceptibility to, 7}, 610938 (3); {Malaria, cerebral, reduced risk of}, 611162 (3); {Malaria, cerebral, susceptibility to}, 611162 (3)
7	82553896	82555900	0.0064	0.9936	0	PCLO
7	82561320	82563820	0.0032	0.9968	0	PCLO
7	83558987	83565919	0.0032	0.9968	0	SEMA3A
7	86072120	86082990	0.0449	0.9551	0
7	89159046	89183473	0	0.9968	0.0032
7	90023270	90058767	0	0.9872	0.0128
7	90864344	90885502	0.1394	0.8494	0.0112
7	93213516	93238384	0	0.9968	0.0032
7	95088551	95099795	0.0032	0.9968	0
7	96039672	96178245	0	0.9968	0.0032	SHFM1	183600	Split hand/foot malformation 1 (4)
7	97090174	97096105	0.0032	0.9903	0.0064
7	100167180	100170778	0.0641	0.9359	0	ZAN
7	102139082	102145851	0.0064	0.9903	0.0032
7	104250981	104263771	0.0128	0.9872	0	LHFPL3
7	108383251	108424837	0	0.9968	0.0032
7	108835635	108867644	0.0032	0.9968	0
7	109220983	109241507	0.0064	0.9936	0
7	110719406	110900827	0.0064	0.9903	0.0032	IMMP2L
7	111014960	111043865	0.0032	0.9968	0
7	112096428	112232697	0.0032	0.9903	0.0064	TMEM168
7	112301356	112305297	0.016	0.984	0	C7orf60
7	113037047	113216830	0	0.9936	0.0064
7	113220076	113528731	0	0.9968	0.0032	PPP1R3A	600917	Insulin resistance, severe, digenic, 604367 (3)
7	115370689	115389179	0.0418	0.9548	0.0033	TFEC
7	117922977	117948608	0.0032	0.9968	0
7	118479927	118481573	0	0.9936	0.0064
7	118505191	118577155	0	0.9968	0.0032
7	120847107	120869296	0.0064	0.9936	0
7	124955573	124969671	0.0032	0.9968	0
7	125832159	125834117	0.4904	0.5096	0
7	133428969	133459332	0.2308	0.7692	0
7	139650508	139654937	0.0096	0.9904	0
7	139839328	139845481	0.0032	0.9968	0
7	141408343	141416111	0.0032	0.9968	0	MGAM
7	141416112	141438377	0.1667	0.8333	0	MGAM
7	141693581	141715788	0.6666	0.3206	0.0128
7	141853923	141864631	0.0064	0.9936	0
7	141891589	141909210	0.0289	0.9678	0.0033
7	142155609	142179754	0.7244	0.2756	0	PRSS2,TRY6	601564	{Pancreatitis, chronic, protection against} (3)
7	142929090	143203219	0.0313	0.7963	0.1724	CTAGE6,FAM115A,FAM115C,LOC154761,LOC441294
7	143341029	143342084	0.4427	0.544	0.0133
7	143527185	143697880	0.0066	0.9644	0.029	ARHGEF5,CTAGE4,OR2A1,OR2A20P,OR2A42,OR2A7,OR2A9P
7	148920397	148941499	0.0032	0.9968	0	ZNF767
7	149190618	149425987	0	0.9936	0.0064	ATP6V0E2,LOC401431,ZNF862
7	149425988	149435586	0.0064	0.9903	0.0032
7	149435587	149461172	0	0.9968	0.0032
7	149916734	149932502	0.1615	0.8309	0.0076
7	151477446	151580599	0	0.9968	0.0032	MLL3
7	152229180	152247032	0.0128	0.9872	0
7	153130910	153302383	0	0.9904	0.0096	DPP6	126141	Ventricular fibrillation, paroxysmal familial, 2, 612956 (3)
7	154024104	154031766	0.6058	0.3942	0	DPP6	126141	Ventricular fibrillation, paroxysmal familial, 2, 612956 (3)
7	156084551	156086940	0.0386	0.9581	0.0033
7	157031127	157043601	0.0772	0.9193	0.0035	PTPRN2
7	157810312	157824926	0.8502	0.1425	0.0073	PTPRN2
7	158810402	158812015	0.0032	0.9968	0
8	1346118	1348244	0.1673	0.8288	0.0039
8	2067801	2069206	0.1255	0.8708	0.0037	MYOM2
8	2113807	2382517	0.016	0.6924	0.2916
8	2641815	2644543	0.0032	0.9968	0
8	3518108	3520997	0.0032	0.9968	0	CSMD1
8	3674807	3777514	0.0515	0.9452	0.0034	CSMD1
8	3944372	3949289	0.0064	0.9903	0.0032	CSMD1
8	4048334	4058846	0.0032	0.9936	0.0032	CSMD1
8	5586134	5594648	0.0839	0.9091	0.007
8	5752208	5839878	0	0.9968	0.0032
8	5841704	5938256	0	0.9872	0.0128
8	6050901	6056171	0.0032	0.9968	0
8	6095442	6101681	0.0064	0.9936	0
8	6109511	6111533	0.0064	0.9936	0
8	6165710	6238342	0.0032	0.9968	0
8	6891605	6998485	0.0032	0.9968	0	DEFA5
8	7157884	8055448	0.0568	0.5754	0.3677	DEFB103A,DEFB103B,DEFB104A,DEFB104B,DEFB105A,DEFB105B,DEFB106A,DEFB106B,DEFB107A,DEFB107B,DEFB109,DEFB4,FAM90A7,SPAG11A,SPAG11B
8	8324455	8328767	0.0032	0.9968	0
8	9076668	9120383	0	0.9968	0.0032
8	9124688	9203748	0	0.9968	0.0032
8	12025135	12072406	0.2462	0.5908	0.1629	DUB3
8	12225652	12536010	0.0593	0.811	0.1298	DEFB109P1,FAM66A,FAM86B2
8	12593116	12606321	0.0128	0.9872	0
8	12693099	12696897	0.1545	0.8417	0.0038	LOC340357
8	12731381	12740148	0.0032	0.9968	0
8	13643472	13644762	0	0.9968	0.0032
8	13854600	13859608	0.1319	0.8644	0.0037
8	15445295	15457818	0.0192	0.9808	0	TUSC3	601385	Mental retardation, autosomal recessive 7, 611093 (3)
8	15738520	15780728	0.0064	0.9936	0
8	16367417	16371016	0.0032	0.9968	0
8	18846542	18953095	0	0.9968	0.0032	PSD3
8	19035043	19160673	0	0.9968	0.0032
8	19191459	19288547	0	0.9968	0.0032	SH2D4A
8	19570690	19578537	0.0032	0.9968	0	CSGALNACT1
8	20195259	20224972	0	0.9968	0.0032
8	20992186	21005086	0.0032	0.9968	0
8	23692226	23702142	0.0032	0.9968	0
8	24201375	24207011	0.0673	0.9327	0
8	25030360	25040250	0.1827	0.8173	0
8	26935440	26942727	0.0032	0.9968	0
8	32802640	32807955	1	0	0
8	35813728	36497057	0.0194	0.9741	0.0065
8	39349340	39508281	0.1538	0.8462	0	ADAM3A,ADAM5P
8	47646713	47655711	0	0.9904	0.0096
8	50594566	50622570	0	0.9936	0.0064
8	50622571	50695376	0	0.9936	0.0064
8	51194564	51195976	0.1154	0.8846	0	SNTG1
8	53428165	53715799	0	0.9968	0.0032	FAM150A,RB1CC1,ST18	606837	Breast cancer, somatic, 114480 (3)
8	55371599	55373373	0.0128	0.9872	0
8	56802602	56854829	0	0.9968	0.0032	TGS1,TMEM68
8	58279104	58292579	0.0481	0.9519	0
8	58520879	58529512	0.0064	0.9936	0
8	59645515	59682345	0	0.9968	0.0032	NSMAF,SDCBP
8	63444290	63486049	0.0032	0.9968	0	NKAIN3
8	63515054	63566254	0.0032	0.9968	0	NKAIN3
8	68710013	68712760	0.0064	0.9903	0.0032	CPA6
8	72374735	72379153	0.1795	0.8205	0	EYA1	601653	Anterior segment anomalies and cataract (3); Branchiootic syndrome (3); Branchiootorenal syndrome with cataract, 113650 (3); Branchiootorenal syndrome, 113650 (3); Otofaciocervical syndrome, 166780 (3)
8	73320928	73327552	0.0032	0.9968	0
8	73761080	73798026	0	0.9968	0.0032	KCNB2
8	83489145	83705565	0	0.9968	0.0032
8	85425438	85431221	0.0064	0.9936	0	RALYL
8	86726773	86744665	0	0.9968	0.0032
8	96645904	96673997	0.0032	0.9968	0
8	100137111	100170208	0	0.9872	0.0128	VPS13B	607817	Cohen syndrome, 216550 (3)
8	102057367	102061693	0.0064	0.9903	0.0032
8	102689782	102694888	0.0064	0.9936	0	GRHL2	608576	Deafness, autosomal dominant 28, 608641 (3)
8	107927695	107931446	0.0128	0.9872	0
8	112064480	112212410	0	0.9968	0.0032
8	112354518	112370428	0.0032	0.9903	0.0064
8	115700470	115723944	0.141	0.859	0
8	117699864	117702442	0.0417	0.9583	0
8	120223965	120228627	0.016	0.984	0
8	121483185	121867498	0	0.9968	0.0032	MRPL13,MTBP,SNTB1
8	122390257	122408903	0	0.9968	0.0032
8	127346504	127348631	0.0032	0.9903	0.0064
8	129019316	129026680	0.0032	0.9968	0	PVT1
8	130185878	130197300	0.0128	0.9872	0
8	130211860	130213708	0.0224	0.9776	0
8	133060267	133063758	0.0064	0.9936	0	EFR3A
8	135130437	135135890	0.0482	0.9484	0.0034
8	136692574	136694147	0.0032	0.9936	0.0032	KHDRBS3
8	142582575	142707176	0	0.9968	0.0032	FLJ43860
8	142923949	142931358	0.0224	0.9776	0
8	144763421	144776299	0.0032	0.9968	0	TSTA3
8	144776300	144778951	0.5288	0.4712	0
8	146165959	146268959	0	0.9968	0.0032	C8orf33,C8orf77,TMED10P,ZNF252
9	1476987	1558917	0.0032	0.9968	0
9	1927978	1935497	0.0032	0.9968	0
9	2662170	2693292	0.0032	0.9968	0
9	4515758	4527834	0.0257	0.971	0.0033	SLC1A1	133550	?Dicarboxylicaminoaciduria, 222730 (1)
9	5301567	5327707	0.0064	0.9903	0.0032	RLN1
9	6662095	6663766	0	0.9968	0.0032
9	7402040	7427070	0.0032	0.9968	0
9	7667997	7702218	0.0032	0.9968	0
9	7819081	7834786	0.0032	0.9968	0
9	8605659	8610138	0.0096	0.9904	0	PTPRD
9	11737626	11800077	0.0032	0.9968	0
9	11957033	11965492	0.7456	0.2044	0.0501
9	11998577	12138728	0.0192	0.9808	0
9	13215407	13508433	0.0064	0.9936	0	MPDZ
9	16061336	16064727	0	0.9904	0.0096
9	18057527	18060964	0.0032	0.9968	0
9	20789776	20800158	0.0321	0.9679	0	KIAA1797
9	20998377	21079454	0.0032	0.9968	0	IFNB1,PTPLAD2
9	23353115	23363484	0.4842	0.5092	0.0066
9	26698668	26715702	0.0032	0.9968	0
9	26736172	26775805	0.0032	0.9968	0
9	27871644	27891735	0.0032	0.9968	0
9	28037588	28040691	0.0385	0.9615	0	LINGO2
9	28667376	28700908	0.0032	0.9968	0	LINGO2
9	29084549	29087680	0.4331	0.5312	0.0357
9	29783790	29805766	0	0.9968	0.0032
9	30142554	30179668	0.0032	0.9968	0
9	30327953	30514025	0.0032	0.9968	0
9	32094280	32124743	0.0032	0.9968	0
9	35491892	35541633	0	0.9968	0.0032	RUSC2
9	37475300	37505711	0	0.9679	0.0321	FBXO10,POLR1E
9	37507161	37589771	0	0.9968	0.0032	FBXO10,TOMM5
9	38476211	38488481	0.0032	0.9968	0
9	38994848	39191451	0	0.9936	0.0064	CNTNAP3
9	39232277	39800645	0	0.9936	0.0064	CNTNAP3,FAM75A1,FAM75A2,LOC653501,ZNF658B
9	40466154	40901224	0	0.9936	0.0064	FAM74A3,FAM75A3,ZNF658
9	41590614	41599775	0	0.9968	0.0032	LOC653501
9	41962506	41975187	0.3422	0.5913	0.0665	KGFLP2
9	43177963	43255665	0.0064	0.9936	0
9	43255666	44795733	0.3223	0.4227	0.255	FAM75A6,KGFLP1
9	45270026	45953932	0	0.9968	0.0032
9	66405631	66439058	0.0032	0.9903	0.0064
9	67645568	67678367	0.403	0.5915	0.0056
9	68055004	68890044	0.0773	0.6691	0.2536	ANKRD20A4,CBWD6,CCDC29,FOXD4L6,LOC440896,PGM5P2
9	68890045	68905448	0	0.9968	0.0032
9	68905449	69114783	0.0032	0.9871	0.0096	LOC100133920
9	69114784	69267842	0.6516	0.1134	0.235
9	71225013	71238848	0	0.9968	0.0032	APBA1
9	71287475	71310097	0.0032	0.9936	0.0032	APBA1
9	72692075	72697041	0.0032	0.9968	0	TRPM3
9	75210678	75216486	0.0032	0.9968	0
9	78312166	78315130	0	0.9936	0.0064
9	78746701	78749156	0.0161	0.9807	0.0033
9	79934142	80339907	0	0.9968	0.0032	CEP78,PSAT1	610936	Phosphoserine aminotransferase deficiency, 610992 (3)
9	84566389	84574064	0	0.9968	0.0032
9	85704275	85707363	0	0.9808	0.0192	KIF27
9	88012568	88032671	0.0032	0.9968	0	C9orf153
9	90797689	90807998	0	0.9968	0.0032	C9orf47,S1PR3
9	93442089	93443266	0	0.9904	0.0096
9	98700200	98729161	0.0321	0.9679	0
9	104718734	104726254	0.0032	0.9968	0
9	105010731	105023627	0	0.9968	0.0032
9	106403809	106406604	0.0032	0.9968	0
9	108179136	108229934	0.0032	0.9968	0
9	112064610	112067990	0.5608	0.4297	0.0095
9	114894172	114931716	0.0066	0.9709	0.0226	C9orf109,C9orf110
9	118291339	118421106	0.0032	0.9968	0	ASTN2
9	118572976	118574193	0.0032	0.9968	0	ASTN2
9	118587132	118605377	0.0032	0.9968	0	ASTN2
9	127984106	127994130	0.0032	0.9968	0
9	128015132	128016523	0.016	0.984	0
9	129821717	129895358	0	0.9968	0.0032	NAIF1,SLC25A25
9	133250747	133255525	0.1058	0.8942	0
9	134926833	134933034	0	0.9904	0.0096	CEL	114840	Maturity-onset diabetes of the young, type VIII, 609812 (3)
9	134933035	134947261	0.0034	0.9419	0.0547	CEL	114840	Maturity-onset diabetes of the young, type VIII, 609812 (3)
9	135925146	135934286	0.0032	0.9968	0
9	137353926	137356233	0.3735	0.6216	0.0049
9	138527753	138606602	0.0032	0.9968	0	NOTCH1	190198	Aortic valve disease, 109730 (3); Leukemia, T-cell acute lymphoblastic (2)
9	140145139	140152969	0.0064	0.9936	0
9	140184460	140211215	0	0.9263	0.0737	LOC643224
10	123551	133255	0.0032	0.9936	0.0032
10	180384	292648	0	0.9968	0.0032	ZMYND11
10	861038	1091044	0	0.9968	0.0032	C10orf110,GTPBP4,IDI1,IDI2,LARP5
10	1327491	1425212	0	0.9968	0.0032	ADARB2
10	5705464	5757133	0	0.9968	0.0032	ASB13
10	6253813	6266895	0	0.9968	0.0032	PFKFB3
10	6697781	6704733	0.0032	0.9968	0
10	10502838	10514814	0.0032	0.9968	0
10	11914196	11939225	0	0.9968	0.0032	C10orf47
10	20890118	20893540	0.0994	0.9006	0
10	24201315	24206056	0	0.9936	0.0064	KIAA1217
10	24415269	24419045	0.0641	0.9359	0	KIAA1217
10	26726161	26729773	0.0032	0.9936	0.0032
10	27265910	27268479	0	0.9712	0.0288	C10orf51
10	30756403	30836053	0	0.9968	0.0032	MAP3K8	191195	Lung cancer, somatic, 211980 (3)
10	41753546	42259374	0	0.9904	0.0096	LOC441666
10	45392878	45396241	0.0288	0.9712	0	2011-03-08
10	46111165	47241036	0.0033	0.9548	0.0418	ANTXRL,ANXA8,ANXA8L1,ANXA8L2,BMS1P1,BMS1P5,FAM25B,FAM25C,FAM25G,GPRIN2,LOC642826,LOC728643,PPYR1,SYT15
10	50674142	50680904	0.0032	0.9968	0
10	52061462	52063834	0.0032	0.9968	0
10	53287168	53290674	0.0032	0.9968	0	PRKG1
10	53796569	53813059	0.0032	0.9968	0
10	55823642	55856932	0	0.9968	0.0032	PCDH15	605514	Deafness, autosomal recessive 23, 609533 (3); Usher syndrome, type 1D/F digenic, 601067 (3); Usher syndrome, type 1F, 602083 (3)
10	56122955	56138443	0	0.9936	0.0064	PCDH15	605514	Deafness, autosomal recessive 23, 609533 (3); Usher syndrome, type 1D/F digenic, 601067 (3); Usher syndrome, type 1F, 602083 (3)
10	56353096	56362605	0.0772	0.9193	0.0035
10	56849158	56853055	0.0096	0.9904	0
10	58186381	58196843	0.0032	0.9936	0.0032
10	58516320	58531511	0.0353	0.9647	0
10	58572176	58606915	0.0353	0.9647	0
10	59242014	59441474	0.0064	0.9936	0
10	61034136	61035270	0.0224	0.9776	0
10	62076611	62177209	0	0.9936	0.0064
10	62717864	62772463	0	0.9968	0.0032
10	66363458	66503261	0	0.9968	0.0032
10	66975075	66999412	0.4423	0.5577	0
10	67650978	67756487	0	0.9968	0.0032	CTNNA3
10	67838185	68185158	0.0096	0.9904	0	CTNNA3
10	68997578	69016372	0.0032	0.9968	0	CTNNA3
10	73532154	73535907	0	0.9968	0.0032	ASCC1
10	77927067	77930591	0.3814	0.6186	0	C10orf11
10	79086085	79112590	0	0.9936	0.0064
10	81053880	81055405	0.3966	0.5913	0.012
10	81475459	81593474	0.6915	0.2517	0.0568
10	82871310	82879763	0.0032	0.9968	0
10	83874640	83878647	0.0064	0.9936	0	NRG3
10	84033480	84048907	0.0096	0.9904	0	NRG3
10	84400707	84421820	0	0.9904	0.0096	NRG3
10	84702878	84707152	0.0032	0.9903	0.0064	NRG3
10	86728739	86737531	0	0.9968	0.0032
10	87791026	87798355	0	0.9936	0.0064	GRID1
10	88987279	89098396	0.0032	0.9871	0.0096	LOC728190
10	90932947	90938070	0.0417	0.9583	0
10	91988396	91992471	0.0128	0.9872	0
10	92915179	92923079	0.0032	0.9968	0
10	94153458	94160827	0.0032	0.9968	0
10	106440385	106449343	0.0032	0.9968	0	SORCS3
10	107047028	107049160	0.0354	0.9613	0.0033
10	108109963	108117171	0.0032	0.9968	0
10	108618849	108644346	0.0032	0.9968	0	SORCS1
10	114102065	114106829	0.0047	0.6925	0.3028
10	118463199	118471756	0.0032	0.9968	0	HSPA12A
10	124331524	124347716	0.1664	0.7248	0.1088	DMBT1
10	127593754	127630291	0	0.9936	0.0064	FANK1
10	132121586	132145815	0	0.9968	0.0032
10	135092863	135227268	0	0.984	0.016	CYP2E1,LOC619207,SYCE1
10	135250508	135356694	0	0.9968	0.0032	DUX4,FRG2B,LOC653543,LOC653544,LOC653545,LOC728410
11	1837832	1917776	0.0032	0.9936	0.0032	LSP1,TNNT3	600692	Arthyrgryposis, distal, type 2B, 601680 (3)
11	4192351	4206588	0.0032	0.9968	0
11	4206589	4315864	0.1847	0.7685	0.0469
11	4923637	4934958	0.3577	0.5731	0.0692	OR51A2,OR51A4
11	5228247	5230232	0.0097	0.9838	0.0065
11	5478747	5480169	0.0481	0.9519	0
11	5739501	5768936	0.2253	0.7706	0.0041	OR52N1,OR52N5
11	5828813	5892086	0.0104	0.9151	0.0745	OR52E4,OR52E8
11	7769616	7798159	0.0994	0.9006	0	OR5P2
11	9391796	9397985	0.0032	0.9936	0.0032	IPO7
11	15779167	15797902	0	0.9968	0.0032
11	18895746	18905647	0	0.9968	0.0032
11	18905648	18918939	0.0434	0.7689	0.1877	MRGPRX1
11	19876317	19879698	0.0032	0.9968	0	NAV2
11	24242797	24271834	0.0032	0.9968	0
11	24400825	24406833	0.0064	0.9936	0
11	25040789	25042313	0	0.9968	0.0032	LUZP2
11	25250128	25273068	0	0.9968	0.0032
11	25384338	25390482	0.0032	0.9968	0
11	25663542	25675557	0.0032	0.9968	0
11	30129311	30137019	0.0129	0.9839	0.0032
11	32615502	32653284	0.0032	0.9968	0	CCDC73
11	35201150	35215983	0	0.9968	0.0032	CD44	107269	[Blood group, Indian system] (3)
11	36647400	36695473	0	0.9968	0.0032
11	37090274	37093845	0.0032	0.9968	0
11	42401177	42472156	0	0.9968	0.0032
11	42769727	42774615	0.0609	0.9391	0
11	42926159	42927744	0	0.9936	0.0064
11	44680447	44698752	0	0.9968	0.0032
11	47895671	47940857	0	0.9968	0.0032
11	48843099	48849795	0	0.9679	0.0321
11	49667437	49714078	0.0192	0.9808	0	LOC440040
11	49716131	49717264	0.1603	0.8397	0	LOC440040
11	50952568	51185373	0	0.9904	0.0096
11	51209566	51213821	0.4677	0.5262	0.0061
11	51231886	51421003	0	0.9904	0.0096	OR4A5,OR4C46
11	54458221	54530469	0.7519	0.2045	0.0436
11	54530469	54796378	0.2263	0.7654	0.0083	TRIM48
11	55130608	55209585	0.3397	0.6603	0	OR4C6,OR4P4,OR4S2
11	56438446	56487076	0	0.9936	0.0064
11	57608407	57612191	0.0064	0.9936	0	OR9Q1
11	58556950	58618670	0.0183	0.8576	0.1241
11	64992463	65035359	0	0.9968	0.0032	MALAT1
11	65466003	65480092	0	0.9936	0.0064	TSGA10IP
11	66879237	66993741	0.0032	0.9968	0	ATPGD1,CABP4,CLCF1,CORO1B,GPR152,LOC100130987,PPP1CA,PTPRCAP,RAD9A,RPS6KB2,TBC1D10C,TMEM134	608965; 607672	Night blindness, congenital stationary, type 2B, 610427 (3); Cold-induced sweating syndrome 1, 610313 (3)
11	67239223	67488890	0.0385	0.9615	0	LOC645332
11	78500456	78567751	0.0032	0.9968	0	ODZ4
11	80553240	80556055	0.0032	0.9968	0
11	80575850	80583269	0	0.9936	0.0064
11	81176206	81189918	0.016	0.984	0
11	81189919	81194913	0.0224	0.9776	0
11	84436478	84478248	0.0032	0.9968	0	DLG2
11	89592113	89630557	0	0.9968	0.0032	CHORDC1
11	90207835	90210585	0.0128	0.9872	0
11	90604802	90686781	0.0064	0.9936	0
11	91455249	91466057	0.0032	0.9968	0
11	92344805	92346836	0	0.9936	0.0064	MTNR1B
11	93337704	93341240	0.0737	0.9263	0
11	96191471	96200804	0	0.9904	0.0096
11	96783683	97433009	0.0064	0.9936	0
11	99079757	99086323	0.0032	0.9968	0	CNTN5
11	104429072	104436443	0.0032	0.9968	0
11	104555015	104572108	0.0032	0.9968	0
11	106558245	106732690	0	0.9936	0.0064	CWF19L2
11	107158953	107176398	0.0032	0.9968	0	SLC35F2
11	107289717	107292923	0.2878	0.7032	0.009
11	123591632	123601265	0	0.9872	0.0128	OR8G2
11	123759570	123771171	0.0032	0.9968	0
11	126836641	126852428	0.0032	0.9968	0
11	129034292	129168247	0	0.9968	0.0032
11	130483416	130489555	0.0096	0.9904	0
11	133655739	133716072	0	0.9968	0.0032	GLB1L2,GLB1L3
11	134119190	134132097	0	0.9968	0.0032
12	646440	668476	0	0.9936	0.0064
12	735997	744290	0.0705	0.9295	0	WNK1	605232	Neuropathy, hereditary sensory and autonomic, type II, 201300 (3); Pseudohypoaldosteronism, type IIC, 145260 (3)
12	2102418	2128667	0.0096	0.9904	0	CACNA1C	114205	Brugada syndrome 3, 611875 (3); Timothy syndrome, 601005 (3)
12	7886054	7895691	0	0.9968	0.0032	SLC2A14
12	7895692	8028989	0.0065	0.9774	0.0161	SLC2A14,SLC2A3
12	8449755	8475939	0.9774	0.0163	0.0063
12	9327902	9377342	0	0.9968	0.0032	LOC642846
12	9387160	9438707	0	0.9968	0.0032
12	9496442	9626237	0.4029	0.5916	0.0055
12	10474634	10487386	0.0929	0.9071	0	KLRC2
12	11106639	11143141	0.1834	0.8126	0.0039	PRH1,PRR4,TAS2R43
12	11372533	11445145	0.0182	0.8642	0.1176	PRB1,PRB2
12	12427486	12428763	0.0032	0.9968	0	LOH12CR1
12	12428764	12433138	0.0256	0.9744	0	LOH12CR1
12	15459186	15464910	0	0.9968	0.0032	PTPRO
12	20652661	20785273	0	0.9968	0.0032	PDE3A,SLCO1C1
12	20793555	21078914	0	0.9968	0.0032	LST-3TM12,SLCO1B3,SLCO1C1
12	21221028	21232523	0.0032	0.9968	0	SLCO1B1
12	25566242	25568307	0.0032	0.9968	0	IFLTD1
12	26682161	26694955	0.0032	0.9968	0	ITPR2
12	27539008	27542629	0.0032	0.9968	0	C12orf70
12	27986760	27988911	0.125	0.875	0
12	28656614	28658887	0	0.9936	0.0064
12	30128764	30135252	0.1571	0.8429	0
12	31264657	31293961	0	0.9968	0.0032
12	31909391	31920085	0.0032	0.9968	0
12	32178526	32180818	0.0032	0.9968	0	BICD1
12	33191058	33199856	0.1186	0.8814	0
12	33270866	33286685	0.8183	0.139	0.0427
12	34099623	34107572	0.0032	0.9968	0
12	34131258	34155356	0.0064	0.9936	0
12	36565610	36578346	0	0.9968	0.0032
12	36947182	36955164	0.0194	0.9741	0.0065
12	39103864	39107745	0.0064	0.9903	0.0032
12	40068495	40102162	0	0.9968	0.0032
12	44192107	44195804	0.0962	0.9038	0
12	46958573	46995644	0.0032	0.9968	0
12	51980756	52071313	0.0032	0.9968	0	AAAS,C12orf10,SP1,SP7	605378; 606633	Achalasia-addisonianism-alacrimia syndrome, 231550 (3); Osteogenesis imperfecta, type XI, 613849 (3)
12	55127434	55151948	0	0.9968	0.0032	GLS2,MIP,SPRYD4,TIMELESS	154050	Cataract, polymorphic and lamellar, 604219 (3)
12	55621748	55661892	0.0032	0.9968	0	RDH16
12	59029088	59061153	0.0032	0.9968	0
12	59687485	59693368	0.0032	0.9968	0
12	60488837	60497087	0	0.9904	0.0096	FAM19A2
12	61509968	61530825	0.0032	0.9968	0	PPM1H
12	62219230	62422921	0.0032	0.9903	0.0064	DPY19L2	613893	Spermatogenic failure 9, 613958 (3)
12	65249564	65257291	0.0032	0.9968	0	GRIP1
12	65622693	65806729	0	0.9968	0.0032
12	65807925	65879084	0	0.9936	0.0064
12	69155719	69167195	0.2179	0.7821	0
12	69785308	69796522	0.0164	0.9608	0.0228
12	72277693	72283646	0.0032	0.9968	0
12	73337388	73345187	0.0032	0.9968	0
12	79349306	79352244	0.0128	0.9872	0
12	81766030	81767904	0	0.9968	0.0032	TMTC2
12	82687421	82689372	0.1731	0.8269	0
12	83237406	83241893	0.0032	0.9968	0
12	85225213	85236932	0.0224	0.9776	0	MGAT4C
12	86055044	86057392	0.0064	0.9903	0.0032
12	86471493	86498027	0	0.9968	0.0032
12	86502634	86639183	0	0.9968	0.0032
12	86870140	86895113	0.0032	0.9968	0
12	91161059	91171445	0	0.9904	0.0096
12	92721810	92725697	0	0.9968	0.0032	CRADD
12	98518469	98532452	0.0064	0.9936	0	ANKS1B
12	99460967	99468082	0	0.9968	0.0032	NR1H4
12	109718337	109720108	0	0.9968	0.0032
12	112468412	112475574	0.0032	0.9968	0
12	113116586	113122292	0.0032	0.9968	0
12	116533707	116535910	0.0032	0.9871	0.0096	KSR2
12	120020328	120022886	0	0.9936	0.0064
12	122406526	122552874	0	0.9968	0.0032	RILPL1,RILPL2,SETD8,SNRNP35
12	125388402	125395161	0	0.9968	0.0032
12	126141646	126151541	0.1058	0.8942	0
12	127796462	127798498	0.0064	0.9936	0
12	129714262	129716322	0	0.9968	0.0032
12	130337784	130343385	0.0032	0.9968	0
12	130360121	130391708	0.0116	0.8198	0.1686
12	130680837	130686668	0.013	0.974	0.013
12	130842653	130884136	0	0.9968	0.0032	MMP17,SFRS8
13	18041824	18165293	0	0.9936	0.0064
13	19363397	19367459	0	0.9968	0.0032
13	21994827	22004855	0	0.984	0.016
13	22443593	22454441	0.0224	0.9776	0
13	24407846	24413343	0.0353	0.9647	0	LOC646405
13	24676111	24682233	0.0032	0.9968	0
13	25108823	25124911	0.0801	0.9199	0	ATP8A2
13	31429924	31436423	0.1891	0.8109	0	EEF1DP3
13	32346889	32352685	0.0064	0.9936	0
13	36970036	36986387	0.1923	0.8077	0
13	39375624	39381478	0.0032	0.9968	0
13	42313804	42322187	0.0096	0.9904	0
13	42497548	42501093	0	0.859	0.141	DNAJC15
13	49030144	49040464	0	0.9968	0.0032	RCBTB1	607867	[Beta-glycopyranoside tasting] (3); {Alcohol dependence, susceptibility to}, 103780 (3)
13	51969153	52043659	0.0128	0.9872	0	LOC220115
13	55227572	55301732	0.0032	0.9968	0
13	56610801	56786968	0.1577	0.8385	0.0038	LOC729233,LOC729240,LOC729246,LOC729250,PRR20
13	56842712	56848581	0	0.9936	0.0064
13	57488282	57495031	0.0385	0.9615	0
13	63122789	63134693	0.0096	0.9904	0
13	63140870	63165096	0.0032	0.9968	0
13	63227094	63303323	0.0033	0.9807	0.0161
13	63607715	63664411	0.0032	0.9968	0
13	64198454	64213096	0	0.9968	0.0032
13	64530337	64626695	0.0032	0.9968	0
13	64890871	65055390	0.0032	0.9968	0
13	65094528	65103708	0.0032	0.9968	0
13	68110347	68146977	0	0.9968	0.0032
13	68149981	68166243	0.0128	0.9872	0
13	69797760	69849634	0.0032	0.9968	0
13	70314510	70328586	0.0032	0.9968	0
13	71375556	71378557	0.0577	0.9423	0
13	75151355	75192888	0.0032	0.9968	0	LMO7
13	75509750	75510848	0.0032	0.9968	0
13	78100453	78107836	0.0385	0.9615	0	RNF219
13	81598331	81628142	0.0032	0.9968	0
13	82821536	82825906	0.0032	0.9968	0
13	86432927	86518090	0	0.9968	0.0032
13	88594853	88637416	0.0192	0.9808	0
13	94784167	94817457	0.0064	0.9936	0
13	98111975	98113794	0.0032	0.9968	0
13	103073621	103077481	0.0385	0.9615	0
13	109470103	109476776	0.0256	0.9744	0
14	18072124	18195701	0	0.9936	0.0064
14	18452209	19494766	0.4802	0.4274	0.0924	OR4K1,OR4K2,OR4K5,OR4M1,OR4N2,OR4Q3,P704P,POTEG
14	19609203	19665855	0.0064	0.9936	0	OR4K17
14	20034116	20041624	0	0.9936	0.0064
14	20419446	20483195	0	0.9872	0.0128	RNASE3
14	21119983	21125597	0	0.9936	0.0064
14	22011989	22017743	0.0032	0.9968	0
14	22164681	22169049	0.0097	0.9838	0.0065
14	23499138	23570841	0.0032	0.9839	0.0129	DHRS4,DHRS4L2
14	25832761	25849239	0.0096	0.9904	0
14	27738124	27740489	0	0.9968	0.0032
14	34079384	34118435	0.0032	0.9968	0	SNX6
14	35741777	35744784	0	0.9872	0.0128
14	39940729	39942282	0.0032	0.9936	0.0032
14	40280766	40306074	0.0032	0.9968	0
14	40541848	40567355	0	0.9936	0.0064
14	40680246	40727099	0.1282	0.8718	0
14	40819351	40863617	0.0032	0.9968	0
14	41935367	42030401	0.0032	0.9968	0
14	42665709	42669587	0.0096	0.9871	0.0032
14	43064535	43118976	0	0.9968	0.0032
14	43544413	43602046	0.0513	0.9487	0
14	47449986	47725196	0	0.9936	0.0064
14	47764679	47800259	0.0032	0.9968	0
14	47812147	47888437	0.0032	0.9968	0
14	60901611	60909131	0	0.9968	0.0032	PRKCH	605437	{Cerebral infarction, susceptibility to}, 601367 (3)
14	64804244	64827501	0	0.984	0.016
14	67518193	67596865	0	0.9968	0.0032	RAD51L1
14	69088121	69092220	0.0192	0.9808	0
14	70193313	70222186	0	0.9968	0.0032	TTC9
14	71875033	71879893	0.0032	0.9968	0	RGS6
14	73070876	73090732	0.788	0.1483	0.0637	ACOT1,HEATR4
14	73101243	73120017	0.0064	0.9903	0.0032	ACOT2
14	76920343	76924551	0	0.9968	0.0032	C14orf174
14	77856088	77861757	0	0.9968	0.0032
14	81705838	81708582	0.0064	0.9903	0.0032
14	85530379	85552124	0	0.9968	0.0032
14	85617792	85641263	0.0032	0.9968	0
14	88923778	88925959	0.0032	0.9968	0	FOXN3
14	92169585	92248220	0	0.9968	0.0032	LGMN,RIN3
14	98821341	98831451	0.0032	0.9968	0
14	104373235	104390007	0.0032	0.9968	0
14	105100682	105295569	0.0065	0.9838	0.0097
14	105609107	105854089	0.0579	0.9387	0.0034
14	105952397	105989694	0.0064	0.9936	0
15	18390155	18476969	0.0321	0.9679	0
15	18506386	20232439	0.1408	0.6031	0.2562	CXADRP2,LOC646214,LOC650137,LOC727832,LOC727924,OR4M2,OR4N4,POTEB
15	20658550	20676330	0.0192	0.9808	0
15	22029857	22065565	0.3855	0.6039	0.0105
15	22071426	22329508	0.2736	0.7221	0.0043
15	22329509	22343467	0.0064	0.9936	0
15	28173703	28609050	0.0972	0.062	0.8408	CHRFAM7A,DKFZP434L187,FAM7A1,FAM7A3
15	28688170	28875769	0.0065	0.9806	0.0129	ARHGAP11B
15	29798781	30231488	0	0.9968	0.0032	CHRNA7	118511	Schizophrenia, neurophysiologic defect in (2)
15	30245953	30276545	0	0.9968	0.0032	CHRNA7	118511	Schizophrenia, neurophysiologic defect in (2)
15	30291556	30299512	0.013	0.9707	0.0162
15	30318608	30647150	0.0032	0.9936	0.0032	FAM7A1
15	31693429	31696262	0.0096	0.9871	0.0032	RYR3
15	32459378	32650015	0.062	0.921	0.0171	GOLGA8A,GOLGA8B
15	37375518	37379480	0.0609	0.9391	0
15	40208707	40221098	0.0032	0.9968	0	PLA2G4F
15	41672410	41783180	0.0162	0.974	0.0098	CATSPER2,CKMT1A,CKMT1B,STRC	606440	Deafness, autosomal recessive 16, 603720 (3)
15	43524388	43536044	0.0032	0.9968	0
15	45992538	46001995	0.0673	0.9327	0
15	54577995	54588269	0.0929	0.9071	0
15	60248389	60254287	0.0032	0.9968	0
15	74127925	74131944	0.0161	0.9807	0.0033
15	74678296	74682830	0.266	0.734	0	SCAPER
15	78310026	78313665	0.0256	0.9744	0
15	79631747	79633235	0.0032	0.9968	0
15	82092120	82167576	0	0.9968	0.0032	ADAMTSL3
15	82331742	82334554	0.3953	0.594	0.0107	ADAMTSL3
15	84312709	84322841	0.0128	0.9872	0
15	85076989	85109350	0.0032	0.9968	0	AGBL1
15	88433614	88579397	0	0.9904	0.0096	C15orf58,CIB1,IDH2,SEMA4B	147650	D-2-hydrosyglutaric aciduria 2, 613657 (3)
15	89506780	89519902	0.0032	0.9968	0
15	90669935	90678661	0.0032	0.9968	0
15	91605927	91621304	0	0.9968	0.0032
15	91751147	91768868	0.0032	0.9968	0
15	95618796	95633191	0.0032	0.9968	0
15	99829490	99888142	0.0032	0.9968	0	PCSK6
16	470380	593863	0	0.9968	0.0032	C16orf10,C16orf11,FLJ36208,PIGQ,RAB11FIP3,RAB40C,SOLH
16	1260595	1289930	0	0.9968	0.0032
16	2530025	2681813	0	0.9936	0.0064	FLJ42627,KCTD5,LOC652276,PDPK1
16	4451204	4465283	0.0032	0.9968	0	HMOX2,NMRAL1
16	6604055	6616448	0.0032	0.9968	0	A2BP1
16	7130898	7174339	0.0096	0.9904	0	A2BP1
16	9292472	9318263	0	0.9968	0.0032
16	12607660	12614014	0.0032	0.9968	0
16	14796096	15023758	0.0247	0.6462	0.3291	ABCC6P2,NOMO1,NPIP,PDXDC1
16	15888009	15931537	0	0.9968	0.0032	C16orf63
16	16260667	16706164	0.0365	0.9303	0.0333	LOC339047,NOMO3
16	17145513	17153244	0.0032	0.9968	0	XYLT1	608124	{Pseudoxanthoma elasticum, modifier of severity of}, 264800 (3)
16	18336886	18675619	0.0228	0.9608	0.0164	ABCC6P1,LOC339047,NOMO2
16	20453641	20464612	0	0.9936	0.0064	ACSM2B
16	21270906	21513685	0	0.359	0.641	IMAA,LOC100190986,LOC100271836,LOC23117,RUNDC2B
16	21526249	21650633	0	0.9968	0.0032	IGSF6,METTL9,OTOA	607038	Deafness, autosomal recessive 22, 607039 (3)
16	22349475	22465432	0	0.9904	0.0096	LOC100132247,LOC100190986,LOC23117,LOC641298,LOC653786
16	22465433	22620480	0	0.234	0.766	LOC653786
16	29309814	29345840	0.0032	0.9968	0
16	30134444	30419276	0.0032	0.9968	0	CD2BP2,DCTPP1,ITGAL,LOC440354,LOC595101,LOC613037,MYLPF,SEPHS2,SEPT1,TBC1D10B,ZNF48,ZNF771
16	31873117	33208394	0.2915	0.6093	0.0992	HERC2P4,LOC729355,SLC6A10P,TP53TG3
16	33208395	33683586	0.0182	0.4733	0.5085
16	34324072	34614568	0	0.9968	0.0032	LOC146481,LOC283914
16	34872574	34916829	0	0.9936	0.0064
16	54352452	54379945	0.3493	0.6252	0.0255	CES4
16	54387058	54425940	0.004	0.7996	0.1963	CES1	114835	Carboxylesterase 1 deficiency (3)
16	58640103	58654487	0.0258	0.9676	0.0066
16	60357835	60391854	0	0.9968	0.0032	CDH8
16	60539214	60553542	0.0032	0.9968	0	CDH8
16	63870700	63896012	0.0032	0.9968	0	LOC283867
16	65156475	65173334	0	0.9968	0.0032	CKLF,CMTM1,CMTM2
16	66492225	66495131	0.0032	0.9968	0	PSKH1
16	68607297	68770545	0	0.7853	0.2147	CLEC18C,PDPR,PDXDC2
16	68849042	68929053	0	0.9968	0.0032	AARS,DDX19B	601065	Charcot-Marie-Tooth disease, axonal, type 2N, 613287 (2)
16	71956150	71964097	0	0.9968	0.0032
16	71975225	71987961	0	0.9968	0.0032
16	72937474	72953794	0	0.9936	0.0064	LOC283922
16	72953795	73014102	0	0.6859	0.3141	CLEC18B,LOC283922
16	74096909	74115583	0	0.9872	0.0128
16	74115584	74133500	0	0.984	0.016	CHST5,FLJ22167
16	74565193	74578672	0.0096	0.9904	0
16	75224186	75226991	0	0.9904	0.0096
16	75758984	75780371	0	0.9583	0.0417
16	75923713	75929604	0.0032	0.9968	0	ADAMTS18
16	76011878	76174547	0	0.9968	0.0032	ADAMTS18
16	76188266	76412349	0	0.9968	0.0032	NUDT7,VAT1L
16	76435072	76637919	0	0.9968	0.0032	CLEC3A,VAT1L
16	76645062	77052862	0.0258	0.9676	0.0066	WWOX	605131	Esophageal squamous cell carcinoma, 133239 (3)
16	77059855	77088808	0	0.9968	0.0032	WWOX	605131	Esophageal squamous cell carcinoma, 133239 (3)
16	78060110	78067410	0.0032	0.9968	0
16	78451145	78488148	0	0.9936	0.0064
16	81334785	81397804	0	0.9968	0.0032	CDH13
16	81753452	81765933	0.0032	0.9968	0	CDH13
16	82014513	82021922	0.0032	0.9968	0	CDH13
16	82447180	82449270	0.1314	0.8686	0
16	83447437	83494788	0.0032	0.9968	0	CRISPLD2
16	84380376	84384901	0.0032	0.9968	0	COX4NB
16	86345551	86359812	0.0032	0.9968	0	KLHDC4
16	86671164	86672892	0.4776	0.5224	0
17	1181815	1206624	0	0.9968	0.0032	YWHAE
17	3435620	3469192	0	0.9968	0.0032	SHPK,TRPV1
17	4157041	4326327	0	0.9968	0.0032	SPNS3,UBE2G1
17	5901573	5903107	0	0.9968	0.0032
17	6226092	6232061	0.0032	0.9968	0
17	10167005	10172600	0.0032	0.9968	0	MYH13
17	14984651	14995227	0.2147	0.7853	0
17	15483886	15487515	0.0833	0.9167	0	TRIM16
17	15591355	15614730	0.0032	0.9936	0.0032
17	15617726	15635510	0.0032	0.9968	0	MEIS3P1
17	16598056	16665025	0.0075	0.8503	0.1421	CCDC144A,LOC100129396,LOC162632
17	17404524	17457857	0	0.9968	0.0032	PEMT
17	18229719	18296116	0.0032	0.9903	0.0064	EVPLL,LOC339240
17	18296117	18415371	0.0902	0.7683	0.1415	FAM106A,LGALS9C,LOC220594
17	18539508	18543257	0.0128	0.9872	0
17	18876248	19070824	0	0.9872	0.0128	GRAP,LOC400581
17	21272823	21470495	0	0.9968	0.0032	C17orf51
17	21473462	21859450	0.016	0.984	0	FAM27L,FLJ36000
17	31378777	31382952	0.0032	0.9968	0
17	31459625	31610407	0.2487	0.6693	0.082	CCL3L1,CCL3L3,CCL4L1,CCL4L2,TBC1D3B,TBC1D3C	601395	{HIV/AIDS, susceptibility to}, 609423 (3)
17	36457239	36475133	0.0032	0.9968	0	KRTAP2-2,KRTAP2-4
17	36510770	36528661	0.0032	0.9968	0	KRTAP4-11
17	36641086	36647295	0.0224	0.9776	0	KRTAP9-3,KRTAP9-9
17	36666936	36686792	0.6442	0.3558	0
17	36786395	36790200	0	0.9872	0.0128	KRT34
17	36920703	36936394	0	0.9904	0.0096	KRT15,KRT19
17	38755183	38814469	0	0.9968	0.0032
17	40941539	41004287	0.0032	0.9968	0	LRRC37A4
17	41006741	41022689	0.6379	0.2531	0.109
17	41521619	41719991	0	0.984	0.016	KIAA1267
17	41750187	42143377	0.2434	0.6575	0.0991	ARL17,ARL17P1,LRRC37A,LRRC37A2,NSF
17	44562699	44566386	0	0.9968	0.0032	B4GALNT2
17	47108801	47115802	0.0032	0.9968	0	CA10
17	51515913	51527590	0.0032	0.9968	0
17	53536328	53555847	0	0.9968	0.0032
17	59299181	59313184	0	0.9968	0.0032	CSH2,GH2
17	61839105	61916742	0.0032	0.9968	0	PRKCA	176960	Pituitary tumor, invasive (3)
17	63616376	63686501	0.0032	0.9968	0	SH3GLP3
17	68420647	68466772	0.0032	0.9968	0	SLC39A11
17	68480897	68633353	0.0032	0.9968	0	SLC39A11
17	69257571	69259206	0.0032	0.9968	0	C17orf54
17	72728774	72743351	0	0.9936	0.0064
17	75758036	75787601	0	0.9936	0.0064	CARD14
17	75838412	75932037	0	0.9936	0.0064	KIAA1618,RNF213,SLC26A11	613768	{Moyamoya disease 2, susceptibility to}, 607151 (3)
17	76218796	76226319	0	0.9968	0.0032	KIAA1303
18	38133	68539	0.0097	0.9838	0.0065
18	126240	133591	0.0032	0.9968	0
18	283519	294262	0.0032	0.9936	0.0032
18	13814958	13847604	0.0032	0.9968	0	MC5R
18	14157402	14342869	0.0032	0.9968	0	LOC284233
18	14574147	14731650	0.0032	0.9968	0
18	16783351	16879364	0	0.9968	0.0032	ROCK1
18	27903953	27931381	0	0.9968	0.0032	RNF125,RNF138
18	28553248	28564750	0.0032	0.9968	0	KLHL14
18	29876384	29924115	0	0.9968	0.0032	NOL4
18	33787635	33791133	0.0032	0.9968	0
18	36514418	36519387	0.2949	0.7051	0
18	40019717	40030582	0.0032	0.9968	0
18	41549027	41551841	0.0032	0.9968	0
18	45251724	45257350	0.0032	0.9968	0
18	49461207	49464638	0.016	0.984	0
18	56068921	56073194	0.0515	0.9452	0.0034
18	61353840	61355697	0	0.9936	0.0064
18	61980604	61984771	0	0.9968	0.0032
18	63104629	63119574	0.3188	0.6765	0.0047
18	64893256	64909246	0.1384	0.8579	0.0037
18	65358207	65368807	0.0257	0.971	0.0033	DOK6
18	74763700	74765854	0.0128	0.9872	0
18	75999552	76076229	0	0.9968	0.0032	LOC100130522,PARD6G
19	918584	1028701	0.0032	0.9968	0	ABCA7,ARID3A,C19orf6,CNN2,GRIN3B,HMHA1,WDR18
19	2356116	2510841	0	0.9968	0.0032	GADD45B,GNG7,LMNB2,TIMM13,TMPRSS9	150341	{Lipodystrophy, partial, acquired, susceptibility to}, 608709 (3)
19	5461239	5464062	0.375	0.625	0
19	7357300	7360022	0	0.9968	0.0032
19	8240939	8256196	0.0032	0.9968	0
19	8256197	8271067	0.9411	0.0472	0.0116
19	9135672	9139121	0.0482	0.9484	0.0034
19	10161930	10346581	0	0.9968	0.0032	DNMT1,FDX1L,GLP-1,ICAM1,ICAM3,ICAM4,ICAM5,MRPL4,RAVER1,S1PR2,TYK2	126375; 147840; 176941	Neuropathy, hereditary sensory, type IE, 614116 (3); {Malaria, cerebral, susceptibility to}, 611162 (3); Tyrosine kinase 2 deficiency, 611521 (3)
19	11077574	11111139	0	0.9968	0.0032	LDLR	606945	Hypercholesterolemia, familial, 143890 (3); LDL cholesterol level QTL2 (3)
19	12874214	12914330	0	0.9968	0.0032	CALR,FARSA,SYCE2
19	14374781	14523408	0.0032	0.9968	0	CD97,DDX39,DNAJB1,GIPC1,GPSN2,PKN1,PTGER1
19	15661348	15685071	0	0.9968	0.0032	CYP4F12
19	17489352	17532200	0	0.9968	0.0032	FAM129C,GLT25D1,PGLS
19	18277972	18356709	0.0032	0.9968	0	LSM4,PGPEP1
19	19259083	19315372	0	0.9968	0.0032	KIAA0892,SF4
19	20386147	20513302	0.1222	0.8741	0.0037	ZNF826
19	20788700	20800678	0	0.9968	0.0032
19	22128734	22999226	0.0065	0.9871	0.0065	ZNF492,ZNF676,ZNF98,ZNF99
19	23506281	23574658	0.0032	0.9968	0
19	24252658	24256797	0.0032	0.9903	0.0064
19	34029192	34031422	0.0064	0.9936	0
19	39835983	39838570	0	0.9968	0.0032
19	39862841	39917372	0	0.9968	0.0032	ZNF181,ZNF302
19	39984687	39987340	0	0.9936	0.0064
19	40537990	40553688	0.216	0.7635	0.0205	FFAR3
19	41537715	41539338	0.0032	0.9968	0	ZFP14
19	43965899	43971421	0.0032	0.9968	0
19	46030675	46072786	0.072	0.9072	0.0207	CYP2A6	122720	Coumarin resistance, 122700 (3); {Lung cancer, resistance to}, 211980 (3); {Nicotine addiction, protection from}, 188890 (3)
19	46143504	46205185	0	0.9936	0.0064	CYP2B6,CYP2B7P1
19	46668500	46699715	0.0032	0.9968	0
19	46751686	46754147	0	0.9936	0.0064
19	46879180	46883137	0	0.9968	0.0032	CEACAM7
19	47978604	48482591	0.3765	0.5836	0.0399	PSG1,PSG10,PSG11,PSG2,PSG4,PSG5,PSG6,PSG7,PSG9
19	50542545	50583764	0	0.9936	0.0064	ERCC2,KLC3,PPP1R13L	126340	Cerebrooculofacioskeletal syndrome 2, 610756 (3); Trichothiodystrophy, 601675 (3); Xeroderma pigmentosum, group D, 278730 (3)
19	51378961	51435085	0	0.9968	0.0032	DKFZp434J0226,IGFL1
19	52437315	52551397	0.0032	0.9968	0	C5AR1,CCDC9,DHX34,GPR77,LOC255783
19	53881227	53897957	0.0032	0.9968	0	FUT2	182100	[Bombay phenotype] (3); {Norwalk virus infection, resistance to} (3); {Vitamin B12 plasma level QTL1}, 612542 (3)
19	55949062	55957853	0.0064	0.9936	0
19	56823448	56840009	0.6248	0.3337	0.0415	SIGLEC14,SIGLEC5
19	58008152	58055950	0.0033	0.971	0.0257	ZNF28,ZNF468
19	58210559	58244245	0.9839	0.0097	0.0064
19	58570456	58645684	0.0096	0.9871	0.0032	LOC147804,ZNF525,ZNF761,ZNF765
19	58771605	58824673	0	0.9968	0.0032	LOC284379,ZNF331
19	59422012	59433131	0.051	0.8915	0.0574	LILRA6
19	59473655	59498495	0	0.9936	0.0064	LILRA3,LILRB2
19	59843208	59868103	0.0064	0.9936	0	LILRB4
19	59989695	60065630	0.0196	0.9641	0.0163	KIR2DL4,KIR2DS4,KIR3DL1,KIR3DL2,KIR3DP1	604946	{AIDS, delayed/rapid progression to}, 609423 (3)
19	60959856	60980753	0	0.9904	0.0096	RFPL4A
19	61406170	61415304	0	0.9968	0.0032
19	61551396	61556644	0.0032	0.9968	0
19	61896070	61903323	0.0064	0.9936	0
19	62165323	62171294	0	0.9968	0.0032
19	62680208	62700709	0	0.9968	0.0032	ZNF419,ZNF772
20	790329	805377	0	0.9968	0.0032	ANGPT4
20	1505190	1546336	0.7557	0.2227	0.0217	SIRPB1
20	14704023	14743753	0.0032	0.9968	0	MACROD2
20	14830862	14880896	0.0032	0.9968	0	MACROD2
20	15259370	15265978	0	0.9968	0.0032	MACROD2
20	23504215	23537213	0	0.9968	0.0032	CST9
20	24366791	24372704	0	0.9968	0.0032
20	28034013	28151003	0.0128	0.9872	0
20	40656476	40726214	0.0064	0.9936	0	PTPRT
20	41496366	41530017	0.0032	0.9968	0	SFRS6
20	45210204	45224368	0.0929	0.9071	0	EYA2
20	48019467	48051030	0	0.9968	0.0032	SNAI1
20	56442572	56448511	0.0032	0.9968	0	VAPB	605704	Amyotrophic lateral sclerosis 8, 608627 (3); Spinal muscular atrophy, late-onset, Finkel type, 182980 (3)
20	59002420	59023596	0	0.9808	0.0192
20	61820069	61900682	0	0.9968	0.0032	LIME1,SLC2A4RG,ZBTB46,ZGPAT
20	62425139	62426597	0.0128	0.9872	0
21	9758742	10197783	0.2193	0.0517	0.729	BAGE,BAGE2,BAGE3,BAGE4,BAGE5,TPTE
21	13368583	13374732	0.0096	0.9904	0	C21orf99
21	13374733	13483809	0.2788	0.7212	0	C21orf99
21	14569302	14576372	0.0032	0.9968	0	ABCC13
21	16472786	16662257	0	0.9968	0.0032	C21orf34
21	17268238	17270054	0.0032	0.9968	0
21	20722523	20757493	0.0032	0.9936	0.0032
21	22568394	22591163	0.2195	0.7598	0.0208
21	23098732	23132654	0.0032	0.9968	0
21	23351419	23355207	0.0128	0.9872	0
21	23479938	23504261	0.0032	0.9968	0
21	23660211	23717235	0	0.9968	0.0032
21	23740781	23753957	0.0032	0.9968	0
21	24218041	24221560	0.0064	0.9936	0
21	24476224	24516767	0	0.9968	0.0032
21	26097651	26100421	0.0032	0.9871	0.0096
21	39036012	39076182	0	0.9968	0.0032	NCRNA00114
21	40816091	40828057	0	0.9968	0.0032	DSCAM
21	43188383	43194988	0.0064	0.9936	0	NDUFV3
21	43652457	43655716	0	0.9936	0.0064
21	43794765	43797240	0.7564	0.2436	0	HSF2BP
21	44062480	44064568	0	0.9968	0.0032
22	14482342	15037301	0.0032	0.9903	0.0064	OR11H1,POTEH
22	17006129	17009153	0.0032	0.9968	0
22	17173947	17386125	0	0.9808	0.0192	DGCR5,DGCR6,DGCR9,PRODH	606810	Hyperprolinemia, type I, 239500 (3); {Schizophrenia, susceptibility to, 4}, 600850 (3)
22	20055998	20175294	0.8702	0.0544	0.0754	HIC2,PI4KAP2,RIMBP3B,RIMBP3C
22	20645089	20903987	0	0.9904	0.0096	TOP3B
22	21581602	21589859	0.0032	0.9968	0
22	22613016	22732736	0.7083	0.2917	0	DDT,DDTL,GSTT1,GSTT2,GSTT2B,GSTTP1,GSTTP2,LOC391322
22	23988525	23993984	0	0.9968	0.0032
22	23993985	24311016	0.0098	0.9675	0.0227	ADRBK2,IGLL3,LRP5L
22	30868875	30871123	0.0032	0.9968	0
22	31429675	31434377	0.0032	0.9968	0	SYN3
22	35111626	35215598	0	0.9968	0.0032	FOXRED2,MYH9,TXN2	160775	Deafness, autosomal dominant 17, 603622 (3); Epstein syndrome, 153650 (3); Fechtner syndrome, 153640 (3); Macrothrombocytopenia and progressive sensorineural deafness, 600208 (3); May-Hegglin anomaly, 155100 (3); Sebastian syndrome, 605249 (3)
22	37625201	37626850	0.0737	0.9263	0
22	37678846	37760401	0.286	0.7005	0.0136	APOBEC3A,APOBEC3B,APOBEC3C,APOBEC3D
22	38650704	38659074	0.0032	0.9968	0	GRAP2
22	40000808	40052810	0.0032	0.9968	0	RANGAP1,ZC3H7B
22	40826043	40856408	0.0032	0.9968	0	CYP2D6	124030	{Codeine sensitivity}, 608902 (3); {Debrisoquine sensitivity}, 608902 (3)
22	41219482	41296643	0	0.9103	0.0897	RRP7A,SERHL,SERHL2
22	43381212	43460030	0	0.9968	0.0032	PRR5
22	44212317	44661555	0	0.9968	0.0032	ATXN10,FBLN1	611150; 135820	Spinocerebellar ataxia 10, 603516 (3); Synpolydactyly, 3/3'4, associated with metacarpal and metatarsal synostoses, 608180 (3)
22	45039250	45191270	0	0.9968	0.0032	CELSR1,CN5H6.4,GTSE1,TRMU,TTC38	610230	Liver failure, acute infantile, 613070 (3); {Deafness, mitochondrial, modifier of}, 580000 (3)
22	46265107	46336181	0	0.9968	0.0032
22	46363522	46444010	0	0.9968	0.0032
22	46467265	46652642	0	0.9968	0.0032
22	46660846	46693127	0	0.9968	0.0032

## Sheet: CNVseg
chr	start	end	loss-allele_freq	normal-allele_freq	gain-allele_freq	overlapping_genes	OMIM_gene_id	OMIM_phenotype
1	51598	88465	0.0032	0.9936	0.0032	OR4F5
1	554484	696962	0	0.9968	0.0032	OR4F16,OR4F29,OR4F3
1	696962	708526	0	0.9712	0.0288
1	708526	730720	0	0.9679	0.0321
1	730720	747332	0	0.9647	0.0353
1	747332	751231	0	0.9615	0.0385
1	751231	755963	0	0.9583	0.0417	LOC643837,NCRNA00115
1	755963	755964	0	0.9615	0.0385	LOC643837
1	755964	766985	0	0.9519	0.0481	LOC643837
1	766985	772112	0	0.9455	0.0545	LOC643837
1	772112	788822	0	0.9423	0.0577	LOC643837
1	788822	799636	0	0.9455	0.0545	FAM41C
1	799636	803181	0	0.9487	0.0513	FAM41C
1	803181	813999	0	0.9519	0.0481
1	813999	826948	0	0.9712	0.0288
1	826948	840550	0	0.984	0.016
1	1617778	1631963	0.0193	0.9774	0.0033	CDC2L1,CDC2L2,MMP23A
1	1631963	1637190	0.0257	0.971	0.0033	CDC2L1,CDC2L2
1	1637190	1659016	0.0289	0.9678	0.0033	CDC2L1,CDC2L2,SLC35E2
1	1659016	1662463	0.0257	0.971	0.0033	SLC35E2
1	1662463	1691761	0.0032	0.9968	0	NADK,SLC35E2
1	1691761	1745027	0.0064	0.9936	0	GNB1,NADK
1	1745027	1750923	0.0032	0.9968	0	GNB1
1	12743662	12756840	0.0032	0.9968	0	C1orf158
1	12756840	12764515	0.0032	0.9936	0.0032	PRAMEF12
1	12764515	12768450	0	0.9904	0.0096
1	12768450	12775335	0.0428	0.9304	0.0268	PRAMEF1
1	12775335	12782000	0.056	0.9168	0.0272	PRAMEF1
1	12782000	12789677	0.0428	0.9304	0.0268
1	12789677	12805146	0.0461	0.927	0.0269
1	12805146	12805683	0.0527	0.9202	0.0271
1	12805683	12805684	0.0327	0.9474	0.0199
1	12805684	12814896	0.036	0.9441	0.02
1	12814896	12815095	0.0393	0.9407	0.02
1	12815095	12831823	0.0327	0.9474	0.0199	HNRNPCL1
1	12831823	12831824	0.0195	0.9674	0.0131
1	12831824	12832564	0.0328	0.944	0.0232
1	12832564	12833184	0.0335	0.9233	0.0431
1	12833184	12838434	0.0338	0.9164	0.0498
1	12838434	12847183	0.0304	0.92	0.0496	PRAMEF2
1	12847183	12849694	0.0301	0.9303	0.0397
1	12849694	12849695	0.0164	0.9608	0.0228
1	12849695	12850443	0.0165	0.9575	0.0261
1	12850443	12920855	0.0065	0.9838	0.0097	PRAMEF10,PRAMEF4,PRAMEF7,PRAMEF8
1	12920855	12938082	0.0032	0.9871	0.0096	PRAMEF6
1	12938082	13081669	0	0.9904	0.0096	PRAMEF22,PRAMEF5
1	13081669	13081670	0	0.9968	0.0032
1	13081670	13247932	0.0064	0.9903	0.0032	LOC440563,PRAMEF22,PRAMEF3,PRAMEF5,PRAMEF6
1	13247932	13249634	0.0096	0.9871	0.0032
1	13249634	13249635	0	0.9968	0.0032
1	13249635	13257219	0	0.9904	0.0096
1	13257219	13317495	0	0.9936	0.0064	PRAMEF15,PRAMEF8,PRAMEF9
1	13317495	13340609	0.1069	0.8823	0.0108	PRAMEF14
1	13340609	13344532	0	0.9936	0.0064
1	13344532	13379464	0	0.9968	0.0032	PRAMEF16,PRAMEF18,PRAMEF19
1	15665011	15683808	0.0096	0.9904	0	ELA2A,ELA2B
1	16236527	16252003	0	0.9968	0.0032	CLCNKB	602023	Bartter syndrome, type 3, 607364 (3); Bartter syndrome, type 4, digenic, 602522 (3)
1	16741950	16758722	0	0.9968	0.0032
1	16758722	16768214	0.0032	0.9936	0.0032	NBPF1
1	16768214	16840712	0.0032	0.9903	0.0064	CROCCL1,NBPF1
1	16840712	16884097	0.0032	0.9871	0.0096
1	16884097	16890117	0.0032	0.9839	0.0129
1	16890117	16894856	0.0033	0.9807	0.0161	ESPNP
1	16894856	16949054	0.0032	0.9839	0.0129	ESPNP
1	16949054	16965844	0.0033	0.9807	0.0161	MSTP9
1	16965844	16984764	0.0033	0.971	0.0257
1	16984764	16987299	0	0.9808	0.0192
1	16987299	17049632	0	0.984	0.016
1	17049632	17055024	0	0.9744	0.0256
1	17055024	17062591	0	0.9712	0.0288
1	17062591	17067741	0.0067	0.9481	0.0452
1	17067741	17067742	0.0033	0.9645	0.0322
1	17067742	17126125	0.0519	0.8129	0.1352	CROCC
1	17126125	17134834	0.0517	0.8165	0.1318	CROCC
1	17134834	17150527	0	0.9968	0.0032	CROCC
1	17857036	18485275	0	0.9968	0.0032	ACTL8,ARHGEF10L,IGSF21
1	22168894	22184495	0	0.9968	0.0032	ELA3B
1	22190770	22193098	0.0096	0.9871	0.0032
1	22193098	22193102	0.0193	0.9774	0.0033
1	22193102	22195744	0.0386	0.9581	0.0033
1	22195744	22203126	0.0418	0.9548	0.0033	ELA3A
1	22203126	22209830	0.0321	0.9679	0	ELA3A
1	22209830	22210712	0.016	0.984	0	ELA3A
1	22210712	22216789	0.0032	0.9968	0	ELA3A
1	22981878	23055271	0	0.9968	0.0032	EPHB2	600997	Prostate cancer, progression and metastasis of, 603688 (3)
1	25434674	25465715	0.0032	0.9968	0	C1orf63
1	25465715	25534592	0.0545	0.9455	0	RHD	111680	[Rh-negative blood type] (3)
1	25534592	25535931	0.0064	0.9936	0
1	25545741	25560174	0	0.9936	0.0064	TMEM50A
1	25572582	25595837	0	0.9968	0.0032	RHCE	111700	Rh-null disease, amorph type (3); [Blood group, Rhesus] (3)
1	27233806	27297492	0.0032	0.9968	0
1	34875241	34877078	0.1474	0.8526	0
1	38414624	38417452	0	0.9968	0.0032
1	40731169	40738766	0.0064	0.9936	0	ZNF642
1	40738766	40742251	0.0545	0.9455	0
1	41119794	41149087	0	0.9936	0.0064
1	46034716	46104010	0	0.9968	0.0032	MAST2
1	47486248	47501675	0	0.9936	0.0064	STIL	181590	Microcephaly, primary autosomal recessive, 7, 612703 (3)
1	60888686	61041374	0	0.9968	0.0032
1	61886594	61890775	0.0865	0.9135	0
1	64615315	64624133	0.0064	0.9936	0
1	65630676	65697347	0	0.9968	0.0032	DNAJC6,LEPR,LEPROT	601007	Obesity, morbid, with hypogonadism (3)
1	65697347	65709500	0	0.9936	0.0064	LEPR	601007	Obesity, morbid, with hypogonadism (3)
1	65709500	65796703	0	0.9904	0.0096	LEPR	601007	Obesity, morbid, with hypogonadism (3)
1	65796703	65804087	0	0.9936	0.0064	LEPR	601007	Obesity, morbid, with hypogonadism (3)
1	65804087	65999483	0	0.9968	0.0032	LEPR	601007	Obesity, morbid, with hypogonadism (3)
1	71202454	71223351	0.0032	0.9968	0	PTGER3
1	72528701	72535958	0.016	0.984	0
1	72535958	72541006	0.0064	0.9936	0
1	72541006	72541504	0.0224	0.9776	0
1	72541504	72583736	0.9199	0.077	0.0032
1	72737847	72769905	0.0032	0.9968	0
1	73454531	73483916	0	0.9968	0.0032
1	85683878	85687990	0.0032	0.9968	0	DDAH1
1	86854432	86859851	0	0.9968	0.0032
1	92351832	92368269	0.0032	0.9968	0	BTBD8
1	99723335	99741747	0.0032	0.9968	0
1	102096209	102098748	0	0.9968	0.0032	OLFM3
1	103183638	103193932	0.0032	0.9968	0	COL11A1	120280	Fibrochondrogenesis, 228520 (3); Marshall syndrome, 154780 (3); Stickler syndrome, type II, 604841 (3); {Lumbar disc herniation, susceptibility to}, 603932 (3)
1	103469532	103495495	0	0.9968	0.0032
1	103526436	103819266	0	0.9968	0.0032
1	103910761	103933882	0	0.9904	0.0096	AMY2B,LOC648740
1	103933882	103960907	0	0.9936	0.0064
1	103960907	103960908	0	0.9968	0.0032
1	103960908	103965022	0.0032	0.9903	0.0064	AMY2A
1	103965022	103979561	0.0032	0.9871	0.0096	AMY2A
1	103979561	104023054	0.0098	0.9708	0.0194	AMY1A,AMY1B,AMY1C
1	104023054	104069745	0.0099	0.9609	0.0291	AMY1A,AMY1B,AMY1C
1	104069745	104104926	0	0.9968	0.0032	AMY1A,AMY1B,AMY1C
1	104104926	104110702	0.0032	0.9936	0.0032
1	104110702	104128012	0.0032	0.9968	0
1	105187785	105213119	0.0032	0.9968	0
1	105634380	105634384	0.0128	0.9872	0
1	105634384	105641635	0.016	0.984	0
1	105814277	105820728	0.0224	0.9776	0
1	105820728	105823898	0.5769	0.4231	0
1	105823898	105825660	0.0096	0.9904	0
1	105825660	105826321	0.0064	0.9936	0
1	105835455	105836461	0.0032	0.9968	0
1	105836461	106057949	0.0064	0.9936	0
1	106110789	106116611	0.0064	0.9936	0
1	107023241	107025005	0.0224	0.9776	0
1	108535758	108539019	0.4391	0.5609	0	SLC25A24
1	108729983	108787720	0.0032	0.9968	0
1	110025907	110034497	0.3494	0.6506	0	GSTM1,GSTM2
1	110034497	110044476	0.352	0.6422	0.0058	GSTM1
1	110044476	110047804	0.0032	0.9871	0.0096
1	110047804	110054653	0	0.9904	0.0096
1	110054653	110058147	0	0.9936	0.0064	GSTM5
1	111179088	111189749	0.0064	0.9936	0
1	111629849	111637021	0.016	0.984	0	CHIA,LOC149620
1	112489834	112497197	0.0032	0.9968	0
1	112497197	112498913	0.3013	0.6987	0
1	112498913	112507741	0.0096	0.9904	0
1	113551125	113553182	0.0064	0.9936	0
1	119490013	119780209	0	0.9968	0.0032	HAO2,HSD3B2	613890	3-beta-hydroxysteroid dehydrogenase, type II, deficiency, 201810 (3)
1	119900254	119904081	0	0.9968	0.0032
1	119904081	119916399	0	0.9904	0.0096
1	119916400	119951040	0	0.9904	0.0096
1	119951040	119953111	0	0.9936	0.0064
1	142693888	143049286	0	0.9968	0.0032	LOC728855,LOC728875
1	143607437	143615980	0.0032	0.9968	0	PDE4DIP
1	144337063	144352621	0.0032	0.9968	0	RNF115
1	144352621	144439040	0.0032	0.9936	0.0032	CD160,RNF115
1	144439040	144724627	0.0032	0.9968	0	GPR89A,GPR89C,PDZK1,PDZK1P1
1	146780414	146780429	0.0032	0.9968	0
1	146780429	147017157	0.0129	0.9806	0.0065	NBPF15,NBPF16,PPIAL4E
1	147017157	147056085	0.0097	0.9838	0.0065	NBPF16
1	147056085	147173241	0	0.9968	0.0032
1	147173241	147203624	0.0032	0.9936	0.0032	LOC645166
1	147203624	147220620	0.0064	0.9903	0.0032	LOC645166
1	147220620	147291426	0.0064	0.9936	0
1	147291426	147303147	0.0225	0.9742	0.0033
1	147303147	147303148	0.0064	0.9936	0
1	147303148	147526040	0.1227	0.87	0.0073
1	147526040	147540169	0.0161	0.9807	0.0033
1	147540169	147546464	0.016	0.984	0	LOC388692
1	147546464	147695830	0.0128	0.9872	0	FCGR1C,LOC388692
1	147695830	147703466	0.0096	0.9904	0
1	147703466	147788470	0.0064	0.9936	0
1	149603323	149664502	0	0.9872	0.0128	POGZ,PSMB4,SELENBP1
1	150670169	150675300	0.0032	0.9968	0
1	150675300	150702108	0.0064	0.9936	0
1	150821800	150822330	0.0064	0.9936	0
1	150822330	150853218	0.5673	0.4327	0	LCE3B,LCE3C
1	150853218	150857374	0.0032	0.9968	0
1	150915736	150923166	0.0032	0.9968	0
1	151028547	151035324	0.0289	0.9678	0.0033
1	153455784	153467688	0.0032	0.9936	0.0032	GBAP
1	153927851	153929981	0.0096	0.9871	0.0032	DAP3
1	159763524	159775415	0	0.9936	0.0064
1	159775415	159778033	0	0.9904	0.0096
1	159778033	159778034	0	0.9968	0.0032
1	159778034	159780383	0.0194	0.9708	0.0098	FCGR3A	146740	Neutropenia, alloimmune neonatal (3); {Lupus erythematosus, systemic, susceptibility}, 152700 (1); {Viral infections, recurrent} (3)
1	159780383	159784563	0.0227	0.9641	0.0131	FCGR3A	146740	Neutropenia, alloimmune neonatal (3); {Lupus erythematosus, systemic, susceptibility}, 152700 (1); {Viral infections, recurrent} (3)
1	159784563	159888793	0.0228	0.9608	0.0164	FCGR2C,FCGR3A,FCGR3B,HSPA7	612169; 146740	Thrombocytopenic purpura, autoimmune, 188030 (1); Neutropenia, alloimmune neonatal (3); {Lupus erythematosus, systemic, susceptibility}, 152700 (1); {Viral infections, recurrent} (3)
1	159888793	159896566	0.0227	0.9641	0.0131
1	159896566	159905154	0.0227	0.9675	0.0098	FCGR2B	604590	{Malaria, resistance to}, 611162 (3); {Systemic lupus erythematosus, susceptibility to}, 152700 (3)
1	159905154	159906183	0.0194	0.9741	0.0065	FCGR2B	604590	{Malaria, resistance to}, 611162 (3); {Systemic lupus erythematosus, susceptibility to}, 152700 (3)
1	164451105	164460994	0	0.9936	0.0064
1	164812372	164880629	0.0032	0.9968	0	FMO9P
1	166355735	166358038	0.016	0.984	0	GPR161
1	167500598	167508390	0.1314	0.8686	0	NME7
1	167508390	167523125	0.0064	0.9936	0	NME7
1	167523125	167524374	0.0032	0.9968	0	NME7
1	173062889	173063028	0.0096	0.9904	0	RABGAP1L
1	173063028	173063179	0.0128	0.9872	0	RABGAP1L
1	173063179	173068463	0.2821	0.7179	0	RABGAP1L
1	173068463	173068477	0.0096	0.9904	0	RABGAP1L
1	173068477	173068543	0.0064	0.9936	0	RABGAP1L
1	173068543	173068630	0.0032	0.9968	0	RABGAP1L
1	175775999	175825302	0.0032	0.9968	0
1	177220369	177243352	0.0032	0.9936	0.0032
1	177243352	177245796	0.0032	0.9968	0
1	177597151	177599938	0.0032	0.9936	0.0032
1	182046713	182052162	0	0.9872	0.0128	RGL1
1	185564990	185567314	0	0.9936	0.0064
1	185647346	185651444	0.0032	0.9968	0
1	187106397	187111133	0.0032	0.9968	0
1	187111133	187130328	0.0064	0.9936	0
1	187130328	187350656	0.0032	0.9968	0
1	187353623	187359115	0.0032	0.9936	0.0032
1	187592364	187592960	0.016	0.984	0
1	187592960	187593757	0.0353	0.9647	0
1	187593757	187593758	0.0321	0.9679	0
1	187593758	187719770	0.0385	0.9615	0
1	187719770	187803954	0.0353	0.9647	0
1	187803954	187814261	0.0032	0.9968	0
1	188236989	188236991	0.0096	0.9904	0
1	188236991	188253049	0.0128	0.9872	0
1	188936317	188950940	0.0032	0.9968	0
1	189983338	189992781	0.0032	0.9968	0
1	190095692	190133875	0.0064	0.9903	0.0032
1	193280598	193285922	0.0032	0.9968	0
1	194994473	194997657	0.0128	0.9872	0
1	194997658	195005246	0.0417	0.9583	0
1	195005246	195025911	0.0449	0.9551	0	CFHR3	605336	{Hemolytic uremic syndrome, atypical, susceptibility to}, 235400 (3); {Macular degeneration, age-related, reduced risk of}, 603075 (3)
1	195025911	195055609	0.0417	0.9583	0	CFHR1,CFHR3	134371; 605336	{Hemolytic uremic syndrome, atypical, susceptibility to}, 235400 (3); {Macular degeneration, age-related, reduced risk of}, 603075 (3)
1	195055609	195056321	0.0449	0.9551	0	CFHR1	134371	{Hemolytic uremic syndrome, atypical, susceptibility to}, 235400 (3); {Macular degeneration, age-related, reduced risk of}, 603075 (3)
1	195056321	195065188	0.0481	0.9519	0	CFHR1	134371	{Hemolytic uremic syndrome, atypical, susceptibility to}, 235400 (3); {Macular degeneration, age-related, reduced risk of}, 603075 (3)
1	195065188	195068695	0.0545	0.9455	0	CFHR1	134371	{Hemolytic uremic syndrome, atypical, susceptibility to}, 235400 (3); {Macular degeneration, age-related, reduced risk of}, 603075 (3)
1	195068695	195068696	0.0256	0.9744	0
1	195068696	195079130	0.0322	0.9645	0.0033
1	195079130	195079153	0.0323	0.9611	0.0066
1	195079153	195083353	0.029	0.9644	0.0066
1	195083353	195089939	0.0258	0.9676	0.0066
1	195089939	195089940	0.0225	0.9742	0.0033
1	195089940	195168372	0.0258	0.9676	0.0066	CFHR4
1	195168372	195168376	0.0225	0.9742	0.0033
1	195168376	195171782	0.0161	0.9807	0.0033
1	195171782	195176268	0.0064	0.9936	0
1	195176268	195183422	0.0032	0.9968	0	CFHR2
1	197378049	197380463	0.0128	0.9872	0
1	198049104	198059262	0	0.9968	0.0032
1	208148236	208150607	0.4254	0.569	0.0056
1	210161621	210186495	0	0.9968	0.0032	INTS7
1	211071635	211077059	0.0128	0.9872	0	C1orf227
1	213071191	213078094	0.0032	0.9968	0
1	213560092	213565727	0.0705	0.9295	0
1	215356748	215360953	0.0032	0.9968	0	ESRRG
1	216484875	216489763	0.0032	0.9903	0.0064
1	218199362	218204512	0.0032	0.9968	0
1	219812673	219820232	0.0032	0.9968	0
1	221083948	221090227	0.0192	0.9808	0
1	222394521	222417646	0	0.9968	0.0032	FBXO28
1	223725840	223750819	0	0.9968	0.0032	ENAH
1	227883479	227886819	0.457	0.5316	0.0114
1	229598935	229602207	0.0032	0.9968	0	EGLN1	606425	Erythrocytosis, familial, 3, 609820 (3)
1	229602207	229609279	0.0257	0.971	0.0033	EGLN1	606425	Erythrocytosis, familial, 3, 609820 (3)
1	229632325	229648709	0.0032	0.9968	0
1	232770219	232774658	0.0032	0.9968	0
1	235190798	235198138	0	0.9968	0.0032
1	236103914	236199247	0	0.9968	0.0032	LOC100130331,ZP4
1	236918890	236922717	0.2609	0.7346	0.0045
1	239466384	239471797	0.0032	0.9968	0	RGS7
1	241334731	241457448	0	0.9968	0.0032	CEP170
1	243505830	243509160	0.0224	0.9776	0	KIF26B
1	243509160	243513344	0.0032	0.9968	0	KIF26B
1	244095685	244103915	0.0064	0.9903	0.0032	SMYD3
1	244335561	244339790	0.0032	0.9968	0	SMYD3
1	246159169	246174672	0	0.9968	0.0032	OR2L13
1	246672375	246687782	0	0.9968	0.0032	OR2T2
1	246687782	246702344	0	0.9263	0.0737
1	246702344	246727175	0	0.9968	0.0032	OR2T3,OR2T5
1	246798656	246815816	0.0256	0.9744	0	OR2T34
1	246815816	246815817	0.0192	0.9808	0
1	246815817	246863836	0.1699	0.8301	0	OR2T10,OR2T11
1	246863836	246877269	0.0128	0.9872	0	OR2T35
1	246877269	246880703	0.0032	0.9968	0	OR2T27
1	246933867	246939281	0.0032	0.9968	0
2	37705	76644	0	0.9968	0.0032
2	200076	237503	0.0032	0.9968	0	SH3YL1
2	4191739	4201042	0.0064	0.9936	0
2	4287169	4297891	0.0032	0.9968	0
2	5902760	5907278	0.0032	0.9968	0
2	7135336	7340939	0.0032	0.9968	0
2	9871400	9897336	0	0.9968	0.0032
2	10619971	10622306	0.0032	0.9968	0
2	13455187	13908456	0	0.9968	0.0032
2	13964040	14252587	0	0.9968	0.0032
2	18037156	18056737	0.0032	0.9903	0.0064
2	23717062	23769018	0	0.9968	0.0032
2	24454976	24455015	0.0096	0.9904	0
2	24455015	24455284	0.0128	0.9872	0
2	24455284	24460244	0.016	0.984	0
2	24460244	24460486	0.0192	0.9808	0
2	24460486	24464292	0.0256	0.9744	0
2	24464292	24464632	0.0224	0.9776	0
2	24464632	24465231	0.016	0.984	0
2	24465231	24469250	0.0032	0.9968	0
2	29495378	29497726	0	0.9968	0.0032	ALK	105590	{Neuroblastoma, susceptibility to, 3}, 613014 (3)
2	34062840	34081456	0.0032	0.9968	0
2	34552819	34590561	0.0322	0.9645	0.0033
2	34917577	34920174	0.0032	0.9968	0
2	35541692	35637550	0.0032	0.9968	0
2	35803735	35831293	0.0032	0.9968	0
2	35831294	35841451	0.3686	0.6314	0
2	36185341	36189099	0	0.9968	0.0032
2	36189099	36189110	0.0161	0.9807	0.0033
2	36189110	36190123	0.016	0.984	0
2	36190123	36193058	0.0962	0.9038	0
2	36235995	36276780	0.0032	0.9968	0
2	38727303	38730104	0.0032	0.9936	0.0032
2	38809366	38825785	0	0.9872	0.0128	GALM,SFRS7
2	40617671	40622406	0	0.9968	0.0032
2	40780879	40803110	0.0096	0.9904	0
2	41091631	41091947	0.0032	0.9968	0
2	41091947	41096959	0.0417	0.9583	0
2	41096959	41099391	0.0385	0.9615	0
2	45328925	45367965	0	0.9968	0.0032
2	46549602	46551188	0.0096	0.9904	0
2	49389272	49394694	0.1923	0.8077	0
2	49394694	49399322	0.0064	0.9936	0
2	52595241	52605074	0.0032	0.9968	0
2	52605074	52612257	0.4744	0.5256	0
2	52612257	52635046	0.4775	0.5162	0.0063
2	54356416	54410985	0	0.9968	0.0032	ACYP2
2	56149689	56178949	0	0.9904	0.0096
2	56178949	56178950	0	0.9936	0.0064
2	56178950	56181532	0	0.9872	0.0128
2	56181532	56241717	0	0.9904	0.0096
2	59801943	59806350	0.0064	0.9936	0
2	67614459	67619396	0	0.9968	0.0032
2	73729307	73782394	0	0.9872	0.0128	ALMS1P,NAT8B
2	73782394	73787674	0	0.9968	0.0032
2	77830206	77850174	0	0.9744	0.0256
2	77850174	77850393	0	0.9904	0.0096
2	79182654	79184285	0	0.9936	0.0064
2	79184286	79195607	0.0034	0.9387	0.0579
2	81016543	81101527	0	0.9968	0.0032
2	81665692	81669805	0.0096	0.9904	0
2	87104007	87191480	0	0.9968	0.0032	LOC285074
2	87191480	87227404	0.0032	0.9936	0.0032
2	87227404	87267503	0.0097	0.9773	0.0129
2	87267503	87273732	0.0065	0.9871	0.0065
2	87273732	87295900	0.0032	0.9903	0.0064
2	87295900	87333972	0	0.9936	0.0064
2	87333972	87337363	0.0032	0.9903	0.0064
2	87337363	87367889	0.0065	0.9871	0.0065
2	87367889	87367890	0.0032	0.9936	0.0032
2	87367890	87376453	0.1867	0.8093	0.004
2	87376453	87376454	0.0032	0.9936	0.0032
2	87376454	87408823	0.0065	0.9871	0.0065
2	87408823	87408824	0.0064	0.9903	0.0032
2	87408824	87411772	0.0129	0.9773	0.0097
2	87411772	87411773	0.0032	0.9936	0.0032
2	87411773	87518410	0.0032	0.9903	0.0064
2	87518410	87556284	0.0065	0.9871	0.0065	NCRNA00152
2	87556284	87581115	0.0065	0.9838	0.0097	NCRNA00152
2	87581115	87600932	0.0065	0.9871	0.0065	NCRNA00152
2	87600932	87600933	0.0032	0.9903	0.0064	NCRNA00152
2	87600933	87609093	0.113	0.8797	0.0073	NCRNA00152
2	87609093	87609094	0.0032	0.9903	0.0064
2	87609094	87622666	0.0065	0.9871	0.0065
2	87622666	87650383	0.0065	0.9838	0.0097
2	87650383	87659520	0.0065	0.9871	0.0065
2	87659520	87755578	0.0065	0.9838	0.0097
2	87755578	87777487	0	0.9936	0.0064
2	87777487	87805782	0	0.9968	0.0032
2	88432332	88440722	0.0032	0.9968	0
2	89395525	89597067	0.0032	0.9968	0
2	89597067	89609986	0.0096	0.9904	0
2	89609986	89632342	0.0128	0.9872	0
2	89632342	89636366	0.016	0.984	0
2	89636367	89912071	0.016	0.984	0
2	95094701	95099193	0.0417	0.9583	0
2	97094860	97194115	0	0.9968	0.0032	FAHD2B
2	97194115	97210579	0.0032	0.9936	0.0032
2	97210579	97210580	0	0.9968	0.0032
2	97210580	97250052	0	0.9936	0.0064
2	97250052	97391786	0	0.9968	0.0032
2	97475435	97484560	0.0032	0.9968	0
2	97484560	97507179	0.0096	0.9904	0	ANKRD36B
2	97507179	97528142	0.3974	0.6026	0	ANKRD36B
2	97528142	97528621	0.0096	0.9904	0	ANKRD36B
2	97528621	97535038	0.0032	0.9968	0	ANKRD36B
2	101763391	101766764	0.0032	0.9968	0	MAP4K4
2	102327016	102334934	0.0032	0.9968	0	IL1RL1
2	105714544	105717643	0.0064	0.9936	0
2	106239168	106247145	0.0032	0.9968	0
2	106247145	106251789	0.3846	0.6154	0
2	106251789	106253840	0.0032	0.9968	0
2	110147004	110173879	0	0.9968	0.0032
2	110173879	110519409	0.0032	0.9903	0.0064	MALL,NCRNA00116,NPHP1	607100	Joubert syndrome 4, 609583 (3); Nephronophthisis 1, juvenile, 256100 (3); Senior-Loken syndrome-1, 266900 (3)
2	110519409	110553259	0.0032	0.9936	0.0032
2	110553259	110603665	0.0032	0.9968	0	LIMS3-LOC440895,LOC151009
2	116257824	116391820	0	0.9968	0.0032	DPP10
2	117445775	117452675	0	0.9968	0.0032
2	117489208	117508223	0.0032	0.9936	0.0032
2	119762004	119766312	0.0064	0.9936	0
2	122494123	122519996	0.0032	0.9968	0
2	123192888	123198711	0.3301	0.6699	0
2	123198711	123200401	0.0064	0.9936	0
2	125368402	125374832	0	0.9968	0.0032	CNTNAP5
2	128538342	128543406	0	0.9936	0.0064
2	129354948	129356767	0.2788	0.7212	0
2	129958970	129963303	0	0.9936	0.0064
2	130510353	130533809	0.6512	0.3226	0.0262	LOC440905
2	130533809	130539705	0.6526	0.323	0.0244
2	130539705	130542812	0.0064	0.9936	0
2	130660292	130752470	0	0.9968	0.0032	FAM128B,TUBA3E
2	130752470	130801172	0	0.9936	0.0064
2	130801172	130874329	0	0.9968	0.0032	CCDC115,IMP4,PTPN18
2	131357910	131360298	0	0.9968	0.0032
2	131809502	131812910	0.0032	0.9839	0.0129
2	131938478	131942838	0.0032	0.9968	0
2	132997802	133000736	0	0.9968	0.0032	GPR39
2	133190882	133193039	0	0.9936	0.0064	NAP5
2	136554313	136605223	0	0.9968	0.0032	CXCR4	162643	Myelokathexis, isolated (3); WHIM syndrome, 193670 (3)
2	146235679	146246401	0.0032	0.9968	0
2	146578285	146580874	0.0032	0.9968	0
2	146580874	146583404	0.6795	0.3205	0
2	150739697	150745978	0	0.9872	0.0128
2	159418942	159438342	0.0065	0.9838	0.0097
2	164351734	164353372	0.0385	0.9615	0
2	172543089	172548631	0.0161	0.9774	0.0065	HAT1
2	174249122	174254919	0.0032	0.9968	0
2	174301193	174305814	0.0192	0.9808	0
2	179775437	179787389	0.0997	0.8967	0.0036	SESTD1
2	180126456	180130382	0.0096	0.9904	0	ZNF385B
2	184502759	184510686	0.0032	0.9968	0
2	184569322	184610413	0.0032	0.9968	0
2	185461325	185483402	0	0.9936	0.0064	ZNF804A
2	194295401	194306617	0.0064	0.9936	0
2	194426983	194434156	0	0.9936	0.0064
2	194434156	194439834	0	0.9904	0.0096
2	194439834	194446401	0	0.9936	0.0064
2	195022965	195034089	0.0032	0.9968	0
2	201772913	201785527	0.0032	0.9968	0	CASP10	601762	Autoimmune lymphoproliferative syndrome, type II, 603909 (3); Gastric cancer, somatic, 137215 (3); Non-Hodgkin lymphoma, somatic, 605027 (3)
2	203004020	203020446	0.0032	0.9968	0	BMPR2	600799	Pulmonary hypertension, familial primary, 178600 (3); Pulmonary hypertension, primary, fenfluramine-associated, 178600 (3); Pulmonary venoocclusive disease, 265450 (3)
2	203608045	203610291	0.0288	0.9712	0	NBEAL1
2	205366261	205391991	0	0.9936	0.0064	PARD3B
2	208063423	208067581	0.0032	0.9968	0
2	209715187	209743035	0.0032	0.9968	0
2	212068644	212124472	0.0032	0.9968	0	ERBB4
2	212730389	212784533	0	0.9968	0.0032	ERBB4
2	212944043	212998780	0.0032	0.9968	0	ERBB4
2	216861288	217162631	0	0.9968	0.0032	MARCH4,RPL37A,SMARCAL1	606622	Schimke immunoosseous dysplasia, 242900 (3)
2	227051032	227054312	0	0.9968	0.0032
2	229117452	229131044	0.0032	0.9968	0
2	232901812	232912603	0	0.9936	0.0064	DIS3L2
2	232912603	233015080	0	0.9872	0.0128	ALPP,ALPPL2
2	233015080	233017310	0	0.9936	0.0064
2	233017310	233018302	0	0.9968	0.0032
2	240961801	240970089	0	0.9968	0.0032
2	242643447	242665856	0	0.9968	0.0032
2	242665856	242692658	0.0032	0.9936	0.0032	LOC728323
2	242692658	242738129	0.0032	0.9968	0	LOC728323
3	205022	207800	0.3878	0.6122	0
3	1658250	1666567	0.0096	0.9904	0
3	3942451	4011148	0.0032	0.9968	0
3	4158412	4160026	0.0032	0.9968	0
3	4182784	4210715	0.0032	0.9968	0
3	6626128	6628332	0.0032	0.9936	0.0032
3	6628332	6630430	0	0.9968	0.0032
3	13682416	13684365	0.0064	0.9903	0.0032	LOC285375
3	17504952	17519017	0.0097	0.9838	0.0065	TBC1D5
3	20310916	20882646	0	0.9968	0.0032
3	20949623	21095913	0	0.9968	0.0032
3	21846756	21850669	0.0032	0.9968	0
3	22501180	22529529	0	0.9968	0.0032
3	25211766	25252924	0.0032	0.9968	0
3	28307024	28438601	0	0.9968	0.0032	AZI2,CMC1,ZCWPW2
3	29013257	29016700	0.0064	0.9936	0
3	36279077	36291375	0.0032	0.9968	0
3	37957108	37961932	0.0865	0.9135	0	CTDSPL
3	37961932	37963740	0.0064	0.9936	0	CTDSPL
3	37963740	37969705	0.0032	0.9968	0	CTDSPL
3	39215563	39228967	0	0.9968	0.0032
3	41755151	41763499	0.0032	0.9968	0	ULK4
3	46776821	46824285	0.0096	0.9904	0
3	47743359	47837583	0.0032	0.9968	0	DHX30,SMARCC1
3	47859957	47933041	0	0.9968	0.0032	DHX30,MAP4
3	49346010	49489741	0.0032	0.9968	0	AMT,DAG1,GPX1,NICN1,RHOA,TCTA,USP4	238310; 128239; 138320	Glycine encephalopathy, 605899 (3); Muscular dystrophy-dystroglycanopathy (limb-girdle), type C, 7, 613818 (3); Hemolytic anemia due to glutathione peroxidase deficiency (1)
3	50317228	50523899	0	0.9968	0.0032	CACNA2D2,CYB561D2,HYAL1,HYAL2,RASSF1,TMEM115,TUSC2,TUSC4,ZMYND10	607071; 605082	Mucopolysaccharidosis type IX, 601492 (3); Lung cancer, 211980 (2)
3	53003415	53006776	0.0545	0.9455	0	SFMBT1
3	53006776	53014319	0.0609	0.9391	0	SFMBT1
3	53014319	53016559	0.0481	0.9519	0	SFMBT1
3	53016559	53016925	0.0032	0.9968	0	SFMBT1
3	54234421	54303347	0.0032	0.9968	0	CACNA2D3
3	57933865	57953293	0.0032	0.9968	0
3	59582258	59587391	0	0.9936	0.0064
3	63108165	63110809	0.0064	0.9936	0
3	65164275	65174911	0.0096	0.9904	0
3	65174911	65185492	0.0064	0.9936	0
3	68614345	68828854	0	0.9968	0.0032	FAM19A1
3	68828854	68830103	0	0.9904	0.0096
3	68830103	68990246	0	0.9968	0.0032	FAM19A4
3	74230849	74234561	0.0064	0.9936	0
3	75655239	75669495	0.5705	0.4295	0
3	75669495	75678936	0.0032	0.9968	0
3	75695864	75703585	0.0032	0.9968	0
3	76228252	76237859	0.0032	0.9968	0
3	76364860	76384444	0.0032	0.9968	0
3	77910146	77924562	0.0289	0.9678	0.0033
3	81992028	82006436	0	0.9968	0.0032
3	84781680	84782374	0.0032	0.9968	0
3	84782374	84782448	0.0096	0.9904	0
3	84782448	84782483	0.016	0.984	0
3	84782483	84784826	0.125	0.875	0
3	84784826	84784851	0.016	0.984	0
3	84784851	84784925	0.0064	0.9936	0
3	84784925	84794415	0.0032	0.9968	0
3	85508203	85571430	0	0.9968	0.0032
3	89477282	89502071	0.016	0.984	0	EPHA3
3	89502071	89503178	0.0064	0.9936	0	EPHA3
3	89619146	89629707	0.0032	0.9968	0
3	90425367	90501349	0	0.9936	0.0064
3	95523587	95562313	0	0.9968	0.0032
3	98897039	98991551	0	0.9968	0.0032	ARL6,EPHA6	608845	Bardet-Biedl syndrome 3, 209900 (3); Retinitis pigmentosa 55, 613575 (3); {Bardet-Biedl syndrome 1, modifier of}, 209900 (3)
3	99370181	99402053	0.7365	0.1712	0.0923	OR5H15
3	100427148	100432111	0.0032	0.9968	0
3	103217895	103241403	0.0032	0.9968	0
3	111600564	111616274	0.0032	0.9968	0
3	115506749	115509270	0.0032	0.9968	0	TIGIT
3	116143282	116151640	0.0192	0.9808	0	ZBTB20
3	117689415	117698429	0.0064	0.9903	0.0032
3	120834088	120836628	0.0032	0.9968	0
3	125782638	126494752	0	0.9968	0.0032	HEG1,ITGB5,KALRN,MUC13,SLC12A8,UMPS,ZNF148	613891; 601897	Orotic aciduria, 258900 (3); ?Sertoli-cell-only syndrome, 400042 (1)
3	126926298	126941452	0.0032	0.9871	0.0096
3	127156073	127158653	0.109	0.891	0
3	131240523	131245549	0.0064	0.9936	0
3	131245549	131246387	0.0128	0.9872	0
3	131246387	131246388	0.0096	0.9904	0
3	131246388	131269443	0.2788	0.7212	0
3	131269443	131269711	0.2821	0.7179	0
3	131269711	131269889	0.2885	0.7115	0
3	131269889	131288926	0.2949	0.7051	0	LOC644974
3	131288926	131289688	0.0096	0.9904	0	LOC644974
3	131289688	131294045	0.0032	0.9968	0	LOC644974
3	133346940	133386054	0.0032	0.9968	0
3	133475463	133478374	0.2564	0.7436	0
3	145765733	145770405	0.0032	0.9968	0
3	146310828	146358644	0	0.9968	0.0032
3	150444943	150445637	0.0032	0.9968	0
3	150445637	150446084	0.0064	0.9936	0
3	150446084	150450811	0.0962	0.9038	0
3	156963790	156974871	0	0.9968	0.0032	C3orf33
3	161839634	161839881	0.0193	0.9774	0.0033
3	161839881	161841803	0.0225	0.9742	0.0033
3	161841803	161844979	0.016	0.984	0
3	163699323	163709653	0.1795	0.8205	0
3	163970375	163978603	0.0032	0.9968	0
3	163995351	164106575	0.8733	0.1187	0.008
3	164106575	164109297	0.0096	0.9904	0
3	164111308	164117009	0.0032	0.9968	0
3	164339809	164428916	0.0032	0.9968	0
3	165746589	165771088	0	0.9968	0.0032
3	166497473	166564633	0	0.9968	0.0032
3	167573295	167576883	0	0.9936	0.0064
3	172708898	172784703	0	0.9968	0.0032
3	174692386	174708061	0	0.9968	0.0032	NLGN1
3	174718577	174772374	0	0.9968	0.0032	NLGN1
3	186584116	186589711	0.0064	0.9936	0	MAP3K13
3	186589711	186592902	0.0032	0.9968	0	MAP3K13
3	187888817	187895555	0.0032	0.9968	0
3	187895555	187898214	0.0096	0.9904	0
3	187898214	187900465	0.0032	0.9968	0
3	189557776	189570118	0	0.9968	0.0032	LPP	600700	Leukemia, acute myeloid, 601626 (3); Lipoma (3)
3	190842972	190847332	0.0096	0.9904	0	TP63	603273	ADULT syndrome, 103285 (3); Ectrodactyly, ectodermal dysplasia, and cleft lip/palate syndrome 3, 604292 (3); Hay-Wells syndrome, 106260 (3); Limb-mammary syndrome, 603543 (3); Orofacial cleft 8, 129400 (3); Rapp-Hodgkin syndrome, 129400 (3); Split-hand/foot malformation 4, 605289 (3)
3	193420269	193420663	0.0032	0.9936	0.0032	FGF12
3	193420663	193470750	0.0064	0.9903	0.0032	FGF12
3	193470750	193471713	0	0.9968	0.0032	FGF12
3	194360656	194365597	0.9541	0.0437	0.0022
3	196868323	196895127	0.0032	0.9903	0.0064	SDHALP2
3	196895127	196901834	0.0065	0.9741	0.0194	SDHALP2
3	196901834	196907469	0.0066	0.9709	0.0226
3	196907469	196932593	0.0066	0.9676	0.0258
3	196932593	196941627	0	0.9904	0.0096	MUC20
3	196941627	196946367	0	0.9968	0.0032	MUC20
3	196946367	196950537	0	0.9872	0.0128	MUC20
3	196964365	197137370	0	0.9968	0.0032	MUC4,TNK2
3	198792686	198798533	0	0.9968	0.0032
3	199273329	199320282	0	0.9968	0.0032	LOC348840
3	199329613	199334102	0.0192	0.9808	0
4	3290	6700	0	0.9968	0.0032
4	6700	15987	0	0.9936	0.0064
4	15987	33257	0.0032	0.9903	0.0064
4	33257	42390	0.0032	0.9936	0.0032
4	42390	56719	0	0.9968	0.0032	ZNF595,ZNF718
4	58821	212068	0.0032	0.9968	0	ZNF595,ZNF718
4	261751	344051	0.0032	0.9968	0	LOC654254,ZNF141
4	3433250	3439240	0	0.9936	0.0064	DOK7	610285	Fetal akinesia deformation sequence, 208150 (3); Myasthenia, limb-girdle, familial, 254300 (3)
4	3439241	3443437	0	0.984	0.016	DOK7	610285	Fetal akinesia deformation sequence, 208150 (3); Myasthenia, limb-girdle, familial, 254300 (3)
4	3443437	3482287	0	0.9968	0.0032	DOK7	610285	Fetal akinesia deformation sequence, 208150 (3); Myasthenia, limb-girdle, familial, 254300 (3)
4	5946326	5948397	0	0.9968	0.0032
4	8216784	8224819	0.0032	0.9968	0
4	8981399	9024929	0	0.9712	0.0288
4	9024930	9066074	0.0032	0.9839	0.0129	DEFB131
4	9066074	9070327	0.0032	0.9968	0
4	9070328	9088443	0.5303	0.4362	0.0335
4	9823254	9844366	0.5645	0.4287	0.0068
4	9881882	9881886	0.0224	0.9776	0
4	9881886	9884032	0.0288	0.9712	0
4	9884032	9884092	0.0064	0.9936	0
4	9999220	10001451	0.0256	0.9744	0
4	10001451	10001452	0.0224	0.9776	0
4	10001452	10009766	0.1058	0.8942	0
4	14445721	14449246	0.0032	0.9968	0
4	16645288	16648472	0	0.9968	0.0032
4	17153430	17155479	0.0096	0.9904	0
4	17155479	17156328	0.0128	0.9872	0
4	17156328	17156457	0.016	0.984	0
4	17156457	17177254	0.0192	0.9808	0
4	18697657	18733331	0.0064	0.9936	0
4	20977791	20981137	0.0032	0.9968	0	KCNIP4
4	20981137	20985949	0.1474	0.8526	0	KCNIP4
4	21060042	21097363	0.0032	0.9968	0	KCNIP4
4	22293290	22405586	0.0032	0.9968	0	GBA3
4	26064769	26071049	0.0032	0.9968	0
4	28895502	28901280	0.0033	0.9678	0.0289
4	28901280	28903972	0.0033	0.9645	0.0322
4	28903972	28907251	0.0033	0.9678	0.0289
4	29159382	29309515	0	0.9968	0.0032
4	32122898	32126696	0.4126	0.5818	0.0056
4	33055531	33062581	0.0096	0.9904	0
4	34455255	34455420	0.0032	0.9968	0
4	34455420	34500578	0.0737	0.9263	0
4	34500578	34508213	0.0032	0.9968	0
4	34508213	34508262	0.0064	0.9936	0
4	34508262	34528519	0.0032	0.9968	0
4	35524746	35527802	0.0065	0.9871	0.0065
4	39262956	39265557	0.0032	0.9968	0	C4orf34
4	41100887	41102324	0.0032	0.9968	0	LIMCH1
4	41152488	41161610	0.0065	0.9838	0.0097	LIMCH1
4	44018589	44025731	0.0096	0.9904	0	KCTD8
4	45619591	45891135	0	0.9968	0.0032	GABRG1
4	48703911	48784131	0	0.9968	0.0032	FLJ21511
4	53765718	53774999	0.0032	0.9968	0	SCFD2
4	54289801	54296108	0.0032	0.9968	0
4	56358612	56363188	0.0032	0.9968	0
4	56879617	57069085	0	0.9968	0.0032	AASDH,ARL9,KIAA1211,PAICS,PPAT,SRP72
4	57194023	57392352	0	0.9968	0.0032	HOPX,SPINK2
4	57942964	57951132	0.0064	0.9936	0
4	57951132	57953111	0.0769	0.9231	0
4	59655474	59656666	0	0.9968	0.0032
4	59656666	59670690	0	0.9936	0.0064
4	59670690	59673471	0	0.9968	0.0032
4	60007544	60013040	0	0.9904	0.0096
4	63352531	63354257	0.3609	0.634	0.0051
4	64370156	64380064	0.0032	0.9968	0
4	64380064	64386888	0.0997	0.8967	0.0036
4	64386888	64390818	0.0965	0.9	0.0035
4	64390818	64400638	0.0032	0.9968	0
4	64918291	65128774	0	0.9968	0.0032	SRD5A2L2
4	66015936	66018779	0.0032	0.9968	0	EPHA5
4	66485479	66488419	0.0064	0.9936	0
4	67063196	67075558	0.0032	0.9968	0
4	68964800	68970737	0.4613	0.5325	0.0062
4	69043083	69168574	0.8109	0.1891	0	TMPRSS11E,TMPRSS11E2,UGT2B17
4	69168574	69171930	0.0192	0.9808	0
4	69171930	69204004	0.0032	0.9968	0	UGT2B15
4	69713484	69751804	0	0.9968	0.0032	UGT2B10
4	70038599	70080939	0	0.9968	0.0032
4	70158099	70162232	0.0096	0.9904	0
4	70162233	70273689	0.1186	0.8814	0	UGT2B28
4	70273689	70273690	0.0032	0.9968	0
4	70273690	70287005	0.0064	0.9936	0
4	70287005	70298973	0.0032	0.9968	0
4	71262854	71264215	0.0192	0.9808	0	SMR3A
4	71264215	71283637	0.0224	0.9776	0	SMR3A,SMR3B
4	71283637	71285358	0.0032	0.9968	0	SMR3B
4	72164818	72167328	0	0.9936	0.0064
4	77508808	77511390	0	0.9936	0.0064	FLJ25770
4	78001593	78006231	0	0.9936	0.0064
4	78495579	78495583	0	0.984	0.016
4	78495583	78500367	0	0.9744	0.0256
4	85346286	85351938	0	0.9968	0.0032
4	87195118	87198968	0.0032	0.9968	0	MAPK10	602897	Epileptic encephalopathy, Lennox-Gastaut type, 606369 (3)
4	87910022	88097650	0	0.9968	0.0032	C4orf36,PTPN13,SLC10A6
4	91506179	91510539	0.0064	0.9936	0	KIAA1680
4	92692337	92697344	0.0032	0.9968	0	KIAA1680
4	93631395	93637602	0.0064	0.9936	0	GRID2
4	97539253	97541426	0	0.9968	0.0032
4	98390805	98391437	0.0032	0.9968	0
4	98391437	98404155	0.0705	0.9295	0
4	99279567	99282310	0.0032	0.9968	0	C4orf37
4	99282310	99377504	0.0064	0.9936	0	C4orf37
4	99377504	99383896	0.0032	0.9968	0
4	99775146	99826186	0	0.9968	0.0032	TSPAN5
4	107162376	107165884	0.1158	0.8805	0.0036
4	108285200	108294716	0.0097	0.9838	0.0065
4	108731204	108733947	0.0064	0.9936	0
4	110249318	110267290	0.0032	0.9968	0	COL25A1
4	112516864	112525864	0.0032	0.9968	0
4	115393012	115393105	0.0032	0.9968	0
4	115393105	115394771	0.0064	0.9936	0
4	115394771	115394772	0.0032	0.9968	0
4	115394772	115401624	0.3878	0.6122	0
4	115401624	115403839	0.0192	0.9808	0
4	115403839	115406014	0.0032	0.9968	0
4	115727615	115729903	0.1442	0.8558	0
4	116392060	116395574	0.0321	0.9679	0
4	117866565	117869001	0.0032	0.9968	0
4	121743029	121762869	0.0032	0.9936	0.0032
4	122501918	122504039	0.1094	0.887	0.0036	QRFPR
4	122504039	122504766	0.1062	0.8903	0.0036	QRFPR
4	131570034	131611108	0.0032	0.9968	0
4	132805267	132816079	0	0.9936	0.0064
4	137762944	137835917	0.0032	0.9968	0
4	138308997	138311553	0.0321	0.9679	0
4	138311553	138311645	0.0385	0.9615	0
4	138311645	138312864	0.1186	0.8814	0
4	138312864	138314571	0.0577	0.9423	0
4	140452973	140457810	0.0321	0.9679	0	NARG1
4	141706353	141747786	0	0.9968	0.0032	UCP1	113730	{Obesity, susceptibility to}, 601665 (3)
4	144938147	144965448	0	0.9968	0.0032
4	145140024	145144387	0.0065	0.9871	0.0065	GYPB	111740	[Blood group, Ss] (3)
4	145144387	145176377	0	0.9968	0.0032	GYPB	111740	[Blood group, Ss] (3)
4	145176377	145177429	0	0.9936	0.0064
4	145177429	145252346	0	0.9904	0.0096	GYPA	111300	[Blood group, MN] (3); {Malaria, resistance to}, 611162 (3)
4	146764038	146839253	0	0.9968	0.0032	LOC646603,MMAA	607481	Methylmalonic aciduria, vitamin B12-responsive, 251100 (3)
4	152053479	152069442	0	0.9968	0.0032	LRBA
4	152069442	152095800	0.0032	0.9936	0.0032	LRBA
4	152095800	152252680	0	0.9968	0.0032	LRBA,RPS3A,SNORD73A
4	153008843	153010978	0.0064	0.9936	0
4	153010979	153010983	0.0449	0.9551	0
4	153010983	153012341	0.0481	0.9519	0
4	153012341	153014149	0.0449	0.9551	0
4	153209736	153212191	0.0901	0.9064	0.0035
4	153903564	153915366	0	0.9936	0.0064	TIGD4
4	157187425	157188133	0.0096	0.9904	0
4	157188133	157192655	0.0256	0.9744	0
4	157192655	157192659	0.0192	0.9808	0
4	157192659	157194147	0.0032	0.9968	0
4	162075534	162079910	0	0.9968	0.0032
4	162079910	162083342	0	0.9904	0.0096
4	162083342	162083343	0	0.9936	0.0064
4	162083343	162151102	0.9936	0	0.0064
4	162413794	162424561	0	0.9904	0.0096
4	171504657	171509733	0.0129	0.9839	0.0032
4	171633340	171660247	0	0.9968	0.0032
4	172611459	172614508	0.8476	0.1253	0.0271
4	173661522	173665218	0.9839	0.0097	0.0064	GALNTL6
4	178204460	178379530	0.0032	0.9968	0
4	178443731	178452258	0.0032	0.9968	0
4	178705030	178723600	0	0.9904	0.0096
4	179127424	179129525	0.0032	0.9968	0	LOC285501
4	179159700	179170970	0	0.9968	0.0032
4	185223003	185226185	0.0097	0.9838	0.0065
4	188099187	188115497	0	0.9968	0.0032
4	190384723	190432112	0	0.9968	0.0032
4	190432112	190436258	0.2156	0.7803	0.0041
4	190436258	190701251	0	0.9968	0.0032
4	191136670	191140365	0	0.9968	0.0032
4	191140366	191146320	0	0.9968	0.0032	TUBB4Q
4	191146321	191152644	0	0.9968	0.0032
4	191152644	191195137	0	0.9936	0.0064	FRG2
4	191195137	191261904	0	0.9968	0.0032	DUX4,LOC653543,LOC653544,LOC653545,LOC728410
5	189749	214394	0.0032	0.9968	0	PLEKHG4B
5	751371	770379	0.0133	0.9477	0.039
5	770379	775205	0.02	0.9407	0.0393
5	775205	786612	0.0201	0.9374	0.0425
5	786612	794695	0.01	0.9479	0.0421
5	794695	814125	0.0103	0.9249	0.0648
5	814125	826568	0.0069	0.9286	0.0646
5	826568	834547	0.0067	0.9449	0.0484
5	834547	843589	0.0067	0.9481	0.0452
5	843589	853686	0.0067	0.9514	0.0419	ZDHHC11
5	853686	862806	0.0067	0.9481	0.0452	ZDHHC11
5	862806	878653	0	0.9615	0.0385	ZDHHC11
5	878653	886627	0	0.984	0.016	ZDHHC11
5	928019	972520	0	0.9968	0.0032	BRD9,TRIP13
5	8755522	8800142	0	0.9968	0.0032
5	10580501	10584998	0	0.9968	0.0032
5	11181478	11184114	0.0064	0.9936	0	CTNND2	604275	Mental retardation in cri-du-chat syndrome, 123450 (2)
5	12843869	12853889	0.0032	0.9968	0
5	12853889	12868779	0.0064	0.9936	0
5	12868780	12879650	0.1421	0.8504	0.0075
5	13226664	13421282	0.0032	0.9968	0
5	14365802	14369381	0.0032	0.9968	0	TRIO
5	15767022	15772218	0.0032	0.9968	0	FBXL7
5	15772218	15772222	0.0545	0.9455	0	FBXL7
5	15772222	15773597	0.0577	0.9423	0	FBXL7
5	17563468	17566394	0	0.9968	0.0032
5	17566394	17568801	0.0032	0.9936	0.0032
5	17568801	17644655	0.0032	0.9968	0
5	17644656	17663173	0.0192	0.9808	0
5	17663173	17698273	0.016	0.984	0
5	17698273	17711504	0.0096	0.9904	0
5	17711504	17725119	0.0064	0.9936	0
5	17725119	17730313	0.0032	0.9968	0
5	19099826	19143649	0.0032	0.9968	0
5	19315328	19323214	0.0032	0.9936	0.0032
5	20415278	20440467	0.0032	0.9968	0
5	20472958	20480059	0.0032	0.9968	0
5	24077067	24151845	0.0032	0.9968	0
5	26027946	26034694	0.0032	0.9968	0
5	28254644	28258446	0.0032	0.9968	0
5	29661075	29670917	0	0.9968	0.0032
5	32142837	32142841	0	0.9551	0.0449	PDZD2
5	32142841	32151168	0	0.9487	0.0513	PDZD2
5	32151168	32173618	0	0.9455	0.0545	GOLPH3
5	32173618	32192753	0	0.9487	0.0513	GOLPH3
5	32192753	32194212	0	0.9551	0.0449	GOLPH3
5	32194212	32208250	0	0.9936	0.0064	GOLPH3
5	32208250	32215645	0	0.9968	0.0032	GOLPH3
5	35582446	35601118	0.0032	0.9968	0
5	36538618	36571624	0	0.9968	0.0032
5	38180803	38184645	0.0865	0.9135	0
5	41267255	41277150	0.0256	0.9744	0	C6	217050	C6 deficiency, 612446 (3); Combined C6/C7 deficiency (3)
5	41277150	41280642	0.0032	0.9968	0	C6	217050	C6 deficiency, 612446 (3); Combined C6/C7 deficiency (3)
5	41455915	41461229	0.0032	0.9968	0	PLCXD3
5	41607066	41617270	0.0032	0.9968	0
5	45789691	45916139	0	0.9968	0.0032
5	46227005	46231640	0.0032	0.9968	0
5	46231640	46235192	0.4968	0.5032	0
5	46235192	46282270	0.0032	0.9968	0
5	46282270	46287063	0.0096	0.9904	0
5	46287063	46306765	0.0128	0.9872	0
5	46306765	46309259	0.4904	0.5096	0
5	46309259	46313969	0.0128	0.9872	0
5	46313969	46349398	0.0032	0.9968	0
5	51465182	51467440	0.0064	0.9936	0
5	52440276	52445196	0.0096	0.9904	0	MOCS2	603708	Molybdenum cofactor deficiency, type B, 252150 (3)
5	53703689	53724522	0	0.9968	0.0032
5	53724522	53725229	0	0.9936	0.0064
5	53725229	53729928	0	0.9904	0.0096
5	56128993	56136811	0.0032	0.9968	0
5	57056622	57100708	0.0032	0.9968	0
5	57361784	57369290	0.8419	0.1527	0.0054
5	57992600	57994889	0.0032	0.9968	0	RAB3C
5	60147501	60233472	0.0032	0.9968	0	ELOVL7,ERCC8	609412	Cockayne syndrome, type A, 216400 (3)
5	60280902	60312827	0.0096	0.9904	0	NDUFAF2	609653	Leigh syndrome, 256000 (3); Mitochondrial complex I deficiency, 252010 (3)
5	60608904	60609244	0.0032	0.9968	0
5	60609244	60612617	0.0064	0.9936	0
5	60612617	60617128	0.0032	0.9968	0
5	63744887	63807946	0.0032	0.9968	0
5	67550265	67558607	0	0.9968	0.0032	PIK3R1
5	74973480	75011100	0	0.9968	0.0032	C5orf37
5	83985102	83990457	0.9223	0.0367	0.0409
5	86151134	86154902	0.2286	0.7672	0.0042
5	90650176	90656825	0.0032	0.9968	0
5	91108293	91116594	0.0032	0.9968	0
5	95878832	95893021	0.0032	0.9968	0
5	97142617	97146263	0.0096	0.9904	0
5	97512922	97517816	0	0.9712	0.0288
5	97961571	97963403	0.0192	0.9808	0
5	97963403	97963670	0.0032	0.9968	0
5	98117485	98123869	0.0064	0.9936	0
5	104537753	104543582	0.0032	0.9968	0
5	106257572	106261016	0.0064	0.9936	0
5	107598684	107834240	0	0.9968	0.0032	FBXL17
5	107878643	108109865	0	0.9968	0.0032
5	110937230	110938944	0.0128	0.9872	0
5	111024531	111043927	0.0032	0.9968	0
5	113735740	113744662	0.0032	0.9968	0	KCNN2
5	113979007	114000709	0.0064	0.9936	0
5	114000709	114001657	0.0032	0.9968	0
5	114733106	114734341	0.0032	0.9968	0
5	114734342	114748984	0.0256	0.9744	0
5	114784536	114787066	0.761	0.1735	0.0655
5	115540024	115554307	0.0032	0.9968	0	COMMD10
5	116226726	116253818	0.0032	0.9968	0
5	117923804	117927807	0.0032	0.9968	0
5	135329914	135362750	0.0064	0.9936	0
5	137835860	137844856	0	0.9968	0.0032
5	140204020	140223940	0.0256	0.9744	0	PCDHA1,PCDHA10,PCDHA2,PCDHA3,PCDHA4,PCDHA5,PCDHA6,PCDHA7,PCDHA8,PCDHA9
5	143386876	143390529	0.0288	0.9712	0
5	147627246	147665224	0	0.9936	0.0064	SPINK5L3
5	149005182	149012185	0.0032	0.9968	0
5	149562665	149684402	0	0.9968	0.0032	ARSI,CAMK2A,SLC6A7
5	149936694	149958855	0.0032	0.9968	0
5	150185693	150198797	0.4295	0.5705	0
5	151495579	151498544	0.0354	0.9613	0.0033
5	152668371	152672600	0.0096	0.9904	0
5	152672600	152673136	0.0032	0.9968	0
5	155409350	155415307	0.0096	0.9904	0
5	155509796	155522862	0.0032	0.9968	0
5	160471835	160473766	0.0032	0.9968	0
5	160473766	160482276	0.0128	0.9872	0
5	163153787	163155953	0.0128	0.9872	0
5	164273821	164424234	0.0032	0.9968	0
5	165319891	165324592	0.0032	0.9968	0
5	174368627	174371849	0.0032	0.9936	0.0032
5	177090005	177131055	0.4551	0.5449	0	FAM153A
5	177131055	177160157	0.0032	0.9968	0	FAM153A
5	177160157	177165211	0.5737	0.4263	0
5	177781035	177785186	0.0032	0.9968	0	COL23A1
5	178042581	178045769	0.2564	0.7436	0
5	178662194	178666508	0	0.9968	0.0032	ADAMTS2	604539	Ehlers-Danlos syndrome, type VIIC, 225410 (3)
5	178666508	178681593	0	0.9936	0.0064	ADAMTS2	604539	Ehlers-Danlos syndrome, type VIIC, 225410 (3)
5	178681593	178863916	0	0.9904	0.0096	ADAMTS2	604539	Ehlers-Danlos syndrome, type VIIC, 225410 (3)
5	180304774	180311316	0.0032	0.9968	0	BTNL8
5	180311316	180347071	0.2512	0.7315	0.0173	LOC646227
5	180347071	180350709	0.249	0.7425	0.0086	BTNL3
5	180350709	180365870	0.0064	0.9936	0	BTNL3
5	180459118	180484381	0	0.9936	0.0064
6	198272	199267	0	0.9968	0.0032
6	199267	202352	0	0.9904	0.0096
6	202352	202353	0	0.9968	0.0032
6	202353	247306	0	0.3205	0.6795	DUSP22
6	247306	263804	0	0.3077	0.6923	DUSP22
6	263804	281809	0	0.3045	0.6955	DUSP22
6	281809	288144	0	0.3077	0.6923	DUSP22
6	288144	296376	0	0.3013	0.6987	DUSP22
6	296376	318453	0	0.3077	0.6923
6	318453	320277	0	0.3141	0.6859
6	320277	326149	0	0.3205	0.6795
6	326149	327559	0	0.984	0.016
6	327559	330056	0	0.9904	0.0096
6	330056	332659	0	0.9968	0.0032
6	5637701	5650541	0.0032	0.9968	0	FARS2
6	8475577	8499668	0.0032	0.9968	0
6	9631944	9640263	0	0.9968	0.0032
6	11182288	11185184	0.0096	0.9904	0
6	15130560	15171143	0.0032	0.9968	0
6	19924836	19931217	0.0032	0.9968	0
6	20125778	20134053	0.0032	0.9968	0
6	21609666	21611713	0.0032	0.9968	0
6	26193855	26214904	0	0.9968	0.0032	HFE,HIST1H4C	613609	Hemochromatosis, 235200 (3); [Transferrin serum level QTL], 190000 (3); {Alzheimer disease, susceptibility to}, 104300 (3); {Microvascular complications of diabetes 7}, 612635 (3); {Porphyria cutanea tarda, susceptibility to}, 176100 (3); {Porphyria variegata, susceptibility to}, 176200 (3)
6	26220383	26413386	0	0.9968	0.0032	HIST1H1D,HIST1H1E,HIST1H2AC,HIST1H2AD,HIST1H2AE,HIST1H2BC,HIST1H2BD,HIST1H2BE,HIST1H2BF,HIST1H2BG,HIST1H2BH,HIST1H2BI,HIST1H3D,HIST1H3E,HIST1H3F,HIST1H3G,HIST1H4D,HIST1H4E,HIST1H4F,HIST1H4G,HIST1H4H
6	26812795	26836619	0.0032	0.9968	0
6	26836619	26840370	0.0096	0.9904	0
6	26840370	26845010	0.0194	0.9741	0.0065
6	26845010	26845011	0.0032	0.9903	0.0064
6	26845011	26876548	0.343	0.641	0.0161
6	26876548	26881488	0.0096	0.9904	0
6	26881488	26891646	0.0064	0.9936	0
6	26891646	26907945	0.0032	0.9968	0
6	29192066	29204012	0.0032	0.9968	0
6	29204012	29269414	0.0064	0.9936	0	OR2J2
6	29940846	29945167	0	0.9968	0.0032
6	29945171	29948930	0.7051	0.2949	0
6	29948930	30029106	0.7207	0.2574	0.0219	HCG2P7,HCG4P6,HLA-A,HLA-A29.1,HLA-H	142800	{Hypersensitivity syndrome, carbamazepine-induced, susceptibility to}, 608579 (3)
6	31385665	31388802	0.016	0.984	0
6	31388802	31394254	0.0224	0.9776	0
6	31394254	31394255	0.016	0.984	0
6	31394255	31404430	0.593	0.407	0
6	31445851	31448786	0.0385	0.9615	0
6	31448786	31448789	0.0353	0.9647	0
6	31467630	31559455	0.0096	0.9904	0	HCG26,HCP5,MICA
6	31818947	31862081	0	0.9968	0.0032	C6orf26,C6orf27,MSH5,VARS
6	32539530	32556076	0.8518	0.1105	0.0377
6	32556076	32564720	0.8478	0.1057	0.0465
6	32564720	32681749	0.8518	0.1105	0.0377	HLA-DRB1,HLA-DRB5,HLA-DRB6	142857	{Multiple sclerosis, susceptibility to}, 126200 (3); {Pemphigoid, susceptibility to} (2); {Rheumatoid arthritis, susceptibility to}, 180300 (3); {Sarcoidosis, susceptibility l, 1}, 181000 (3)
6	32700999	32710085	0.3718	0.6282	0
6	34046721	34050683	0.0385	0.9615	0
6	39176890	39180012	0	0.9968	0.0032	C6orf64
6	44621319	44622929	0.0064	0.9903	0.0032
6	48866719	48883208	0.0032	0.9968	0
6	49039688	49043159	0.0962	0.9038	0
6	50037888	50052508	0.0032	0.9968	0	DEFB113,DEFB114
6	52906021	52910203	0.0032	0.9968	0
6	57021031	57060589	0	0.9936	0.0064	KIAA1586
6	58248259	58534011	0	0.9936	0.0064	GUSBL2
6	58534011	58535028	0.0032	0.9903	0.0064
6	58535028	58882675	0	0.9936	0.0064
6	62264227	62310836	0.0032	0.9968	0
6	65768120	65770513	0.1842	0.8079	0.0079	EYS	612424	Retinitis pigmentosa 25, 602772 (3)
6	66127695	66141590	0.0032	0.9968	0	EYS	612424	Retinitis pigmentosa 25, 602772 (3)
6	66427073	66450811	0.0032	0.9968	0	EYS	612424	Retinitis pigmentosa 25, 602772 (3)
6	66450811	66456203	0.0064	0.9936	0	EYS	612424	Retinitis pigmentosa 25, 602772 (3)
6	66456203	66456258	0.0224	0.9776	0	EYS	612424	Retinitis pigmentosa 25, 602772 (3)
6	66456258	66460573	0.2885	0.7115	0	EYS	612424	Retinitis pigmentosa 25, 602772 (3)
6	66460573	66463931	0.0128	0.9872	0	EYS	612424	Retinitis pigmentosa 25, 602772 (3)
6	67064983	67097634	0.0032	0.9968	0
6	67097634	67099913	0.1731	0.8269	0
6	67099913	67101187	0.0032	0.9968	0
6	67830888	67842385	0.0032	0.9968	0
6	67842385	67844729	0.0064	0.9936	0
6	67844729	67861414	0.0032	0.9968	0
6	74648953	74658138	0.3156	0.6798	0.0047
6	74766429	74773741	0	0.984	0.016
6	77070276	77073620	0.0032	0.9968	0
6	77073620	77073712	0.0321	0.9679	0
6	77073712	77073713	0.0288	0.9712	0
6	77073713	77084327	0.0449	0.9551	0
6	77084327	77084501	0.0353	0.9647	0
6	77496587	77509523	0.016	0.984	0
6	78334840	78421269	0	0.9968	0.0032
6	78938170	78955234	0.0032	0.9968	0
6	79025784	79091904	0.0449	0.9551	0
6	79577781	79585293	0.113	0.8797	0.0073
6	81032747	81095131	0	0.9968	0.0032	BCKDHB	248611	Maple syrup urine disease, type Ib, 248600 (3)
6	81332484	81334704	0.0032	0.9968	0
6	81334704	81340908	0.0192	0.9808	0
6	81340908	81341150	0.1314	0.8686	0
6	81341150	81341357	0.1346	0.8654	0
6	81341357	81341677	0.1378	0.8622	0
6	81341677	81346253	0.1827	0.8173	0
6	81346253	81351133	0.0064	0.9936	0
6	81351133	81351822	0.0032	0.9968	0
6	81624356	81678026	0	0.9968	0.0032
6	81705925	81878449	0	0.9968	0.0032
6	85015891	85033126	0.0032	0.9968	0
6	86776719	86817839	0.0032	0.9968	0
6	87466524	87467835	0.0032	0.9968	0
6	89937526	89946180	0.0032	0.9968	0	GABRR1
6	93221388	93234773	0.0032	0.9968	0
6	93632587	93635351	0.0096	0.9904	0
6	95330385	95390885	0.0032	0.9968	0
6	95390885	95415231	0.0064	0.9936	0
6	95415231	95590059	0.0032	0.9968	0
6	95597240	95600150	0.0064	0.9936	0
6	95600150	95627779	0.0096	0.9904	0
6	95627779	95644773	0.0064	0.9936	0
6	95644773	95650995	0.0032	0.9968	0
6	103840867	103841338	0.0032	0.9968	0
6	103841338	103844669	0.0128	0.9872	0
6	103844669	103868754	0.6268	0.3618	0.0114
6	110502884	110519930	0.0032	0.9968	0
6	121014994	121023138	0.0032	0.9968	0
6	121023138	121044115	0.0064	0.9936	0
6	125578741	125629122	0	0.9968	0.0032	TPD52L1
6	126225385	126228469	0.2468	0.7532	0	NCOA7
6	132751050	132754736	0	0.9936	0.0064	MOXD1
6	134592448	134598896	0.016	0.984	0	SGK1
6	137430261	137460049	0	0.9968	0.0032
6	140421912	140429446	0.0032	0.9968	0
6	140429446	140432237	0.016	0.984	0
6	140432237	140440964	0.0032	0.9968	0
6	140607055	140692520	0	0.9968	0.0032
6	142385667	142426589	0.0032	0.9968	0
6	147252370	147261512	0.0032	0.9968	0
6	154163673	154169933	0.0064	0.9936	0
6	155005358	155013624	0	0.9968	0.0032
6	160889454	160896776	0.0032	0.9968	0	LPA	152200	[LPA deficiency, congenital] (3); {Coronary artery disease, susceptibility to} (1)
6	160988032	160991202	0.0032	0.9968	0	LPA	152200	[LPA deficiency, congenital] (3); {Coronary artery disease, susceptibility to} (1)
6	162449123	162655254	0	0.9968	0.0032	PARK2	602544	Adenocarcinoma of lung, somatic, 211980 (3); Adenocarcinoma, ovarian, somatic, 167000 (3); Parkinson disease, juvenile, type 2, 600116 (3); {Leprosy, susceptibility to}, 607572 (3)
6	162655254	162658558	0.0096	0.9871	0.0032	PARK2	602544	Adenocarcinoma of lung, somatic, 211980 (3); Adenocarcinoma, ovarian, somatic, 167000 (3); Parkinson disease, juvenile, type 2, 600116 (3); {Leprosy, susceptibility to}, 607572 (3)
6	162658558	162660430	0.045	0.9516	0.0034	PARK2	602544	Adenocarcinoma of lung, somatic, 211980 (3); Adenocarcinoma, ovarian, somatic, 167000 (3); Parkinson disease, juvenile, type 2, 600116 (3); {Leprosy, susceptibility to}, 607572 (3)
6	162660430	162685167	0	0.9968	0.0032	PARK2	602544	Adenocarcinoma of lung, somatic, 211980 (3); Adenocarcinoma, ovarian, somatic, 167000 (3); Parkinson disease, juvenile, type 2, 600116 (3); {Leprosy, susceptibility to}, 607572 (3)
6	162685167	162698991	0.0032	0.9936	0.0032	PARK2	602544	Adenocarcinoma of lung, somatic, 211980 (3); Adenocarcinoma, ovarian, somatic, 167000 (3); Parkinson disease, juvenile, type 2, 600116 (3); {Leprosy, susceptibility to}, 607572 (3)
6	162698991	162953768	0	0.9968	0.0032	PARK2	602544	Adenocarcinoma of lung, somatic, 211980 (3); Adenocarcinoma, ovarian, somatic, 167000 (3); Parkinson disease, juvenile, type 2, 600116 (3); {Leprosy, susceptibility to}, 607572 (3)
6	163328331	163350227	0.0032	0.9968	0	PACRG
6	164710084	164750311	0	0.9936	0.0064
6	165647807	165651918	0.4596	0.5167	0.0237
6	166357011	166367954	0.0032	0.9968	0
6	169249708	169260864	0.0417	0.9583	0
7	71798	138342	0	0.9968	0.0032
7	138342	138438	0	0.9712	0.0288
7	138438	160848	0	0.9135	0.0865
7	160848	163742	0	0.9167	0.0833
7	163742	166359	0	0.9679	0.0321
7	166359	233040	0	0.9968	0.0032
7	233040	240268	0.0032	0.9936	0.0032
7	240268	250145	0.0064	0.9903	0.0032
7	250145	253709	0.2865	0.709	0.0045
7	253709	326228	0	0.9968	0.0032	FAM20C	611061	Raine syndrome, 259775 (3)
7	671099	756952	0	0.9968	0.0032	HEATR2,PRKAR1B
7	3568378	3576369	0	0.9936	0.0064	SDK1
7	3576369	3584887	0	0.9872	0.0128	SDK1
7	3584887	3597190	0	0.9936	0.0064	SDK1
7	4299801	4326589	0	0.9968	0.0032
7	4326589	4329436	0	0.9936	0.0064
7	4329436	4337295	0	0.9904	0.0096
7	4337295	4354758	0	0.9936	0.0064
7	4354758	4355147	0	0.9968	0.0032
7	4383474	4385353	0	0.9936	0.0064
7	5293964	5377822	0	0.9968	0.0032	SLC29A4,TNRC18
7	5377822	5466519	0.0032	0.9936	0.0032	TNRC18
7	5466519	5469490	0.0032	0.9968	0
7	6820635	6830608	0.0252	0.8662	0.1086	C7orf28B
7	9056002	9072097	0.0032	0.9968	0
7	9754056	9773290	0.0032	0.9968	0
7	10911252	10966416	0.0032	0.9968	0	NDUFA4
7	11603534	11615739	0	0.9968	0.0032	THSD7A
7	13149140	13223317	0	0.9968	0.0032
7	13954772	13957989	0	0.9936	0.0064	ETV1
7	16315288	16315368	0.0032	0.9968	0	LOC729920
7	16315368	16368639	0.016	0.984	0	LOC729920
7	16368639	16369548	0.0032	0.9968	0	LOC729920
7	17060348	17062853	0	0.9968	0.0032
7	18124522	18132305	0.0032	0.9968	0
7	19144600	19145257	0.0032	0.9968	0
7	19145257	19147225	0.0321	0.9679	0
7	19147225	19153324	0.0032	0.9968	0	FERD3L
7	19379124	19511836	0	0.9968	0.0032
7	19619636	19978999	0.0032	0.9968	0	TMEM196,TWISTNB
7	23107172	23110722	0.0064	0.9903	0.0032
7	26108917	26111938	0.0994	0.9006	0
7	29640265	29654043	0.0032	0.9968	0	LOC646762
7	29654690	29747478	0	0.9968	0.0032	LOC646762
7	32697911	32703662	0.0032	0.9968	0
7	39520335	39531359	0.0032	0.9968	0
7	43312362	43319042	0.0032	0.9968	0	HECW1
7	48363317	48371849	0	0.9968	0.0032	ABCA13
7	53423096	53433669	0.0032	0.9968	0
7	53433670	53558241	0.0032	0.9968	0
7	56729607	56736308	0.1641	0.8321	0.0038
7	57701877	57723958	0	0.9968	0.0032
7	57843985	57927889	0	0.9968	0.0032
7	61477137	61488622	0.0128	0.9872	0
7	61933205	62002627	0	0.9968	0.0032
7	62002627	62007269	0.0032	0.9936	0.0032
7	62315457	62323585	0.0032	0.9968	0
7	62323585	62326783	0.016	0.984	0
7	62326783	62343851	0.0708	0.9258	0.0035
7	62343851	62358421	0.0609	0.9391	0
7	62358421	62371196	0.0449	0.9551	0
7	62371196	62390136	0.0224	0.9776	0	LOC643955
7	62390136	62430236	0.0192	0.9808	0	LOC643955
7	62430236	62460820	0.0064	0.9936	0
7	62460820	62467318	0.0032	0.9968	0
7	63396930	63500236	0	0.9968	0.0032
7	63508459	63622160	0	0.9968	0.0032	ZNF680
7	64231500	64233133	0.1573	0.8008	0.0419
7	64233133	64288745	0.0032	0.9968	0
7	64288745	64580284	0.0032	0.9936	0.0032	ZNF92
7	64580284	64605202	0.0032	0.9968	0
7	64697484	64703608	0	0.9968	0.0032
7	64703608	64729059	0.0032	0.9936	0.0032
7	64729059	64744239	0.0032	0.9968	0
7	65775720	65790745	0	0.9936	0.0064
7	66266764	66282667	0.0865	0.9135	0	TYW1
7	70058925	70064077	0.7146	0.2599	0.0255
7	70861630	70865660	0.0032	0.9968	0
7	73141429	73355380	0.0032	0.9968	0	CLIP2,EIF4H,LAT2,LIMK1,RFC2
7	74998062	75047695	0	0.9936	0.0064	HIP1	601767	{Prostate cancer, progression of}, 176807 (1)
7	75047695	75053085	0	0.9904	0.0096	HIP1	601767	{Prostate cancer, progression of}, 176807 (1)
7	75053085	75192118	0	0.9968	0.0032	HIP1	601767	{Prostate cancer, progression of}, 176807 (1)
7	75202175	75373301	0	0.9968	0.0032	CCL24,CCL26,HIP1,RHBDD2	601767	{Prostate cancer, progression of}, 176807 (1)
7	76017650	76060035	0	0.9936	0.0064
7	76120645	76148596	0	0.9968	0.0032
7	76163693	76412137	0.0032	0.9839	0.0129
7	76412137	76439521	0	0.9936	0.0064
7	80100937	80118802	0.0032	0.9968	0	CD36	173510	Platelet glycoprotein IV deficiency, 608404 (3); [Macrothrombocytopenia] (1); {Coronary heart disease, susceptibility to, 7}, 610938 (3); {Malaria, cerebral, reduced risk of}, 611162 (3); {Malaria, cerebral, susceptibility to}, 611162 (3)
7	82553896	82555900	0.0064	0.9936	0	PCLO
7	82561320	82563820	0.0032	0.9968	0	PCLO
7	83558987	83565919	0.0032	0.9968	0	SEMA3A
7	86072120	86072821	0.0224	0.9776	0
7	86072821	86082341	0.0449	0.9551	0
7	86082341	86082419	0.0256	0.9744	0
7	86082419	86082990	0.0224	0.9776	0
7	89159046	89183473	0	0.9968	0.0032
7	90023270	90024002	0	0.9968	0.0032
7	90024002	90030546	0	0.9936	0.0064
7	90030546	90058767	0	0.9872	0.0128
7	90864344	90865184	0.0032	0.9968	0
7	90865184	90867404	0.0064	0.9936	0
7	90867404	90869278	0.016	0.984	0
7	90869278	90869671	0.0708	0.9258	0.0034
7	90869671	90877827	0.1394	0.8494	0.0112
7	90877827	90878663	0.1383	0.8579	0.0037
7	90878663	90885502	0.0032	0.9968	0
7	93213516	93238384	0	0.9968	0.0032
7	95088551	95099795	0.0032	0.9968	0
7	96039672	96178245	0	0.9968	0.0032	SHFM1	183600	Split hand/foot malformation 1 (4)
7	97090174	97096105	0.0032	0.9903	0.0064
7	100167180	100170778	0.0641	0.9359	0	ZAN
7	102139082	102145851	0.0064	0.9903	0.0032
7	104250981	104252876	0.0064	0.9936	0	LHFPL3
7	104252876	104252877	0.0032	0.9968	0	LHFPL3
7	104252877	104259886	0.0128	0.9872	0	LHFPL3
7	104259886	104263771	0.0032	0.9968	0	LHFPL3
7	108383251	108424837	0	0.9968	0.0032
7	108835635	108867644	0.0032	0.9968	0
7	109220983	109224328	0.0032	0.9968	0
7	109224328	109241507	0.0064	0.9936	0
7	110719406	110771620	0	0.9968	0.0032	IMMP2L
7	110771620	110772691	0.0032	0.9936	0.0032	IMMP2L
7	110772691	110824661	0.0032	0.9968	0	IMMP2L
7	110824661	110829591	0.0064	0.9936	0	IMMP2L
7	110829591	110900827	0.0032	0.9968	0	IMMP2L
7	111014960	111043865	0.0032	0.9968	0
7	112096428	112126838	0	0.9936	0.0064
7	112126838	112165439	0.0032	0.9903	0.0064
7	112165439	112232697	0	0.9936	0.0064	TMEM168
7	112301356	112305297	0.016	0.984	0	C7orf60
7	113037047	113216830	0	0.9936	0.0064
7	113220076	113528731	0	0.9968	0.0032	PPP1R3A	600917	Insulin resistance, severe, digenic, 604367 (3)
7	115370689	115370693	0.0386	0.9581	0.0033	TFEC
7	115370693	115373670	0.0418	0.9548	0.0033	TFEC
7	115373670	115389179	0	0.9968	0.0032	TFEC
7	117922977	117948608	0.0032	0.9968	0
7	118479927	118481573	0	0.9936	0.0064
7	118505191	118577155	0	0.9968	0.0032
7	120847107	120869296	0.0064	0.9936	0
7	124955573	124969671	0.0032	0.9968	0
7	125832159	125832718	0.0032	0.9968	0
7	125832718	125833851	0.4904	0.5096	0
7	125833851	125834117	0.0192	0.9808	0
7	133428969	133435717	0.0064	0.9936	0
7	133435717	133435734	0.0096	0.9904	0
7	133435734	133435735	0.0032	0.9968	0
7	133435735	133449694	0.2308	0.7692	0
7	133449694	133449737	0.0096	0.9904	0
7	133449737	133459332	0.0064	0.9936	0
7	139650508	139654935	0.0096	0.9904	0
7	139654935	139654937	0.0032	0.9968	0
7	139839328	139845481	0.0032	0.9968	0
7	141408343	141416111	0.0032	0.9968	0	MGAM
7	141416112	141438377	0.1667	0.8333	0	MGAM
7	141693581	141693868	0.0032	0.9968	0
7	141693868	141712586	0.6666	0.3206	0.0128
7	141712586	141715788	0.0385	0.9615	0
7	141853923	141864631	0.0064	0.9936	0
7	141891589	141900427	0.0225	0.9742	0.0033
7	141900427	141902885	0.0289	0.9678	0.0033
7	141902885	141909210	0.0256	0.9744	0
7	142155609	142167486	0.7244	0.2756	0	TRY6
7	142167486	142179754	0.0032	0.9968	0	PRSS2	601564	{Pancreatitis, chronic, protection against} (3)
7	142929090	142933203	0.0298	0.8346	0.1356
7	142933203	142937021	0.03	0.8311	0.1389
7	142937021	142941348	0.0301	0.8277	0.1422
7	142941348	142956491	0.0304	0.8207	0.1489
7	142956491	142963649	0.0306	0.8137	0.1556
7	142963649	142998073	0.0304	0.8207	0.1489	LOC441294
7	142998073	143029152	0.0305	0.8173	0.1523	FAM115C
7	143029152	143039363	0.0301	0.8277	0.1422	FAM115C
7	143039363	143061137	0.0297	0.8381	0.1322	FAM115C
7	143061137	143075149	0.03	0.8311	0.1389
7	143075149	143079312	0.0304	0.8207	0.1489
7	143079312	143079333	0.0305	0.8173	0.1523
7	143079333	143083821	0.0304	0.8207	0.1489	CTAGE6
7	143083821	143101053	0.0306	0.8137	0.1556	CTAGE6
7	143101053	143101214	0.0311	0.8032	0.1657
7	143101214	143108207	0.0308	0.8103	0.159
7	143108207	143163931	0.0309	0.8068	0.1623	LOC154761
7	143163931	143174798	0.0302	0.8242	0.1456	LOC154761
7	143174798	143178205	0.0301	0.8277	0.1422
7	143178205	143198992	0.0298	0.8346	0.1356	FAM115A
7	143198992	143203219	0	0.9936	0.0064	FAM115A
7	143341029	143342084	0.4427	0.544	0.0133
7	143527185	143535212	0.0032	0.9936	0.0032
7	143535212	143542557	0.0032	0.9839	0.0129
7	143542557	143548534	0.0033	0.9774	0.0193
7	143548534	143558740	0.0033	0.9742	0.0225
7	143558740	143569246	0.0066	0.9676	0.0258	OR2A1,OR2A42
7	143569246	143658509	0.0066	0.9644	0.029	CTAGE4,OR2A1,OR2A20P,OR2A42,OR2A7,OR2A9P
7	143658509	143682164	0.0033	0.9678	0.0289
7	143682164	143697880	0	0.9808	0.0192	ARHGEF5
7	148920397	148941499	0.0032	0.9968	0	ZNF767
7	149190618	149236723	0	0.9936	0.0064	ATP6V0E2,LOC401431,ZNF862
7	149236723	149425987	0	0.9968	0.0032
7	149425988	149435586	0.0064	0.9903	0.0032
7	149435587	149461172	0	0.9968	0.0032
7	149916734	149932502	0.1615	0.8309	0.0076
7	151477446	151580599	0	0.9968	0.0032	MLL3
7	152229180	152236148	0.0096	0.9904	0
7	152236148	152247032	0.0128	0.9872	0
7	153130910	153299551	0	0.9904	0.0096	DPP6	126141	Ventricular fibrillation, paroxysmal familial, 2, 612956 (3)
7	153299551	153302383	0	0.9936	0.0064	DPP6	126141	Ventricular fibrillation, paroxysmal familial, 2, 612956 (3)
7	154024104	154031766	0.6058	0.3942	0	DPP6	126141	Ventricular fibrillation, paroxysmal familial, 2, 612956 (3)
7	156084551	156086940	0.0386	0.9581	0.0033
7	157031127	157043601	0.0772	0.9193	0.0035	PTPRN2
7	157810312	157824926	0.8502	0.1425	0.0073	PTPRN2
7	158810402	158812015	0.0032	0.9968	0
8	1346118	1348109	0.1673	0.8288	0.0039
8	1348109	1348244	0	0.9968	0.0032
8	2067801	2069206	0.1255	0.8708	0.0037	MYOM2
8	2113807	2120783	0.0032	0.9968	0
8	2120783	2128869	0.0032	0.9936	0.0032
8	2128869	2129634	0.0065	0.9806	0.0129
8	2129634	2130334	0.0065	0.9774	0.0161
8	2130334	2140220	0.0033	0.9807	0.0161
8	2140220	2140221	0	0.9872	0.0128
8	2140221	2145353	0.0032	0.9839	0.0129
8	2145353	2145354	0	0.9872	0.0128
8	2145354	2172371	0.0033	0.9807	0.0161
8	2172371	2188792	0	0.984	0.016
8	2188792	2189747	0	0.9808	0.0192
8	2189747	2235234	0	0.984	0.016
8	2235234	2242044	0	0.9872	0.0128
8	2242044	2242045	0	0.9904	0.0096
8	2242045	2246765	0	0.7212	0.2788
8	2246765	2246766	0	0.9872	0.0128
8	2246766	2284698	0	0.984	0.016
8	2284698	2360657	0	0.9872	0.0128
8	2360657	2380567	0	0.9904	0.0096
8	2380567	2382517	0	0.9968	0.0032
8	2641815	2644543	0.0032	0.9968	0
8	3518108	3520997	0.0032	0.9968	0	CSMD1
8	3674807	3771595	0	0.9968	0.0032	CSMD1
8	3771595	3774467	0.0032	0.9936	0.0032	CSMD1
8	3774467	3774468	0.0032	0.9968	0	CSMD1
8	3774468	3777514	0.0513	0.9487	0	CSMD1
8	3944372	3949289	0.0064	0.9936	0	CSMD1
8	4048334	4058846	0.0032	0.9968	0	CSMD1
8	5586134	5591735	0.0836	0.9129	0.0035
8	5591735	5594648	0.0032	0.9968	0
8	5752208	5839878	0	0.9968	0.0032
8	5841704	5938256	0	0.9872	0.0128
8	6050901	6056171	0.0032	0.9968	0
8	6095442	6099308	0.0032	0.9968	0
8	6099308	6101681	0.0064	0.9936	0
8	6109511	6109951	0.0032	0.9968	0
8	6109951	6110801	0.0064	0.9936	0
8	6110801	6111533	0.0032	0.9968	0
8	6165710	6238342	0.0032	0.9968	0
8	6891605	6998485	0.0032	0.9968	0	DEFA5
8	7157884	7174042	0.0032	0.9936	0.0032	DEFB109
8	7174042	7202021	0.0065	0.9871	0.0065
8	7202021	7202929	0.0099	0.9577	0.0324
8	7202929	7209393	0.01	0.9544	0.0356
8	7209393	7212778	0.0134	0.9411	0.0455
8	7212778	7225313	0.0135	0.9344	0.052
8	7225313	7225429	0.0138	0.9179	0.0683
8	7225429	7237789	0.0068	0.9318	0.0613
8	7237789	7237790	0.0033	0.971	0.0257
8	7237790	7241701	0.0369	0.6377	0.3254
8	7241701	7254775	0.0373	0.6306	0.3322
8	7254775	7262162	0.0375	0.627	0.3355
8	7262162	7327245	0.0376	0.6234	0.3389	DEFB103A,DEFB103B,DEFB104A,DEFB104B,SPAG11B
8	7327245	7327601	0.0378	0.6199	0.3423	DEFB106A,DEFB106B
8	7327601	7358888	0.0375	0.627	0.3355	DEFB105A,DEFB105B,DEFB106A,DEFB106B,DEFB107A,DEFB107B
8	7358888	7379669	0.0431	0.619	0.3379
8	7379669	7379794	0.0433	0.6154	0.3413
8	7379794	7390862	0.0431	0.619	0.3379
8	7390862	7665275	0.0313	0.6425	0.3262	FAM90A7
8	7665275	7674707	0.0315	0.639	0.3295
8	7674707	7683737	0.0321	0.6314	0.3366
8	7683737	7733671	0.0318	0.6384	0.3299	DEFB104A,DEFB104B,DEFB105A,DEFB105B,DEFB106A,DEFB106B,DEFB107A,DEFB107B
8	7733671	7775845	0.0316	0.6419	0.3265	DEFB104A,DEFB104B,SPAG11A,SPAG11B
8	7775845	7781474	0.0371	0.6341	0.3288	DEFB103A,DEFB103B
8	7781474	7789553	0.0364	0.642	0.3216
8	7789553	7808972	0.0362	0.6455	0.3183	DEFB4
8	7808972	7814402	0.0416	0.6379	0.3205
8	7814402	7820572	0.0473	0.6266	0.3261
8	7820572	7825372	0.0485	0.6145	0.337
8	7825372	7836261	0.0412	0.6452	0.3136
8	7836261	7836262	0.0103	0.9282	0.0616
8	7836262	7836800	0.0103	0.9249	0.0648
8	7836800	7847316	0.0033	0.9581	0.0386
8	7847316	7869464	0.0032	0.9936	0.0032
8	7869464	7875953	0.0032	0.9968	0
8	7875953	7891704	0.0064	0.9936	0	DEFB109
8	7891704	7891705	0.0032	0.9968	0	DEFB109
8	7891705	7903572	0.0064	0.9936	0	DEFB109
8	7903572	7973265	0.0032	0.9968	0
8	7973265	7986900	0.0032	0.9936	0.0032
8	7986900	8055448	0	0.9968	0.0032
8	8324455	8328767	0.0032	0.9968	0
8	9076668	9120383	0	0.9968	0.0032
8	9124688	9203748	0	0.9968	0.0032
8	12025135	12039385	0.2462	0.5908	0.1629	DUB3
8	12039385	12072406	0.0032	0.9968	0
8	12225652	12260380	0.0032	0.9968	0
8	12260380	12276652	0.047	0.8452	0.1079	FAM66A
8	12276652	12284206	0.0471	0.8416	0.1112	FAM66A
8	12284206	12285893	0.0477	0.8309	0.1214	FAM66A
8	12285893	12286526	0.044	0.8351	0.1209	FAM66A
8	12286526	12286527	0.0099	0.9642	0.0259	FAM66A
8	12286527	12291857	0.01	0.9544	0.0356	FAM66A
8	12291857	12305298	0.0033	0.9645	0.0322	DEFB109P1,FAM66A
8	12305298	12308984	0.0133	0.951	0.0357	FAM66A
8	12308984	12356009	0.0133	0.9543	0.0325	FAM66A,FAM86B2
8	12356009	12367299	0.0099	0.9577	0.0324
8	12367299	12370481	0.0099	0.961	0.0291
8	12370481	12407019	0.0066	0.9644	0.029
8	12407019	12447535	0.0066	0.9709	0.0226
8	12447535	12468116	0.0033	0.9774	0.0193
8	12468116	12487426	0.0033	0.9807	0.0161
8	12487426	12522562	0	0.9936	0.0064
8	12522562	12536010	0	0.9968	0.0032
8	12593116	12604206	0.0128	0.9872	0
8	12604206	12606321	0.0032	0.9968	0
8	12693099	12696897	0.1545	0.8417	0.0038	LOC340357
8	12731381	12740148	0.0032	0.9968	0
8	13643472	13644762	0	0.9968	0.0032
8	13854600	13859608	0.1319	0.8644	0.0037
8	15445295	15447431	0.0032	0.9968	0	TUSC3	601385	Mental retardation, autosomal recessive 7, 611093 (3)
8	15447431	15455979	0.0192	0.9808	0	TUSC3	601385	Mental retardation, autosomal recessive 7, 611093 (3)
8	15455979	15457818	0.0064	0.9936	0	TUSC3	601385	Mental retardation, autosomal recessive 7, 611093 (3)
8	15738520	15742470	0.0032	0.9968	0
8	15742470	15780728	0.0064	0.9936	0
8	16367417	16371016	0.0032	0.9968	0
8	18846542	18953095	0	0.9968	0.0032	PSD3
8	19035043	19160673	0	0.9968	0.0032
8	19191459	19288547	0	0.9968	0.0032	SH2D4A
8	19570690	19578537	0.0032	0.9968	0	CSGALNACT1
8	20195259	20224972	0	0.9968	0.0032
8	20992186	21005086	0.0032	0.9968	0
8	23692226	23702142	0.0032	0.9968	0
8	24201375	24207011	0.0673	0.9327	0
8	25030360	25030439	0.1154	0.8846	0
8	25030439	25040250	0.1827	0.8173	0
8	26935440	26942727	0.0032	0.9968	0
8	32802640	32807955	1	0	0
8	35813728	36194697	0	0.9936	0.0064
8	36194697	36197883	0.0194	0.9741	0.0065
8	36197883	36497057	0	0.9936	0.0064
8	39349340	39354759	0.0096	0.9904	0	ADAM5P
8	39354759	39354760	0.0032	0.9968	0	ADAM5P
8	39354760	39365832	0.1506	0.8494	0	ADAM5P
8	39365832	39443631	0.1538	0.8462	0	ADAM3A,ADAM5P
8	39443631	39506122	0.1506	0.8494	0	ADAM3A
8	39506122	39507456	0.0192	0.9808	0
8	39507456	39507936	0.016	0.984	0
8	39507936	39508281	0.0128	0.9872	0
8	47646713	47655711	0	0.9968	0.0032
8	50594566	50622570	0	0.9936	0.0064
8	50622571	50695376	0	0.9936	0.0064
8	51194564	51194577	0.0032	0.9968	0	SNTG1
8	51194577	51195976	0.1154	0.8846	0	SNTG1
8	53428165	53715799	0	0.9968	0.0032	FAM150A,RB1CC1,ST18	606837	Breast cancer, somatic, 114480 (3)
8	55371599	55373373	0.0128	0.9872	0
8	56802602	56854829	0	0.9968	0.0032	TGS1,TMEM68
8	58279104	58292579	0.0481	0.9519	0
8	58520879	58529512	0.0064	0.9936	0
8	59645515	59682345	0	0.9968	0.0032	NSMAF,SDCBP
8	63444290	63486049	0.0032	0.9968	0	NKAIN3
8	63515054	63566254	0.0032	0.9968	0	NKAIN3
8	68710013	68712760	0.0064	0.9903	0.0032	CPA6
8	72374735	72377865	0.0032	0.9968	0	EYA1	601653	Anterior segment anomalies and cataract (3); Branchiootic syndrome (3); Branchiootorenal syndrome with cataract, 113650 (3); Branchiootorenal syndrome, 113650 (3); Otofaciocervical syndrome, 166780 (3)
8	72377865	72379153	0.1795	0.8205	0	EYA1	601653	Anterior segment anomalies and cataract (3); Branchiootic syndrome (3); Branchiootorenal syndrome with cataract, 113650 (3); Branchiootorenal syndrome, 113650 (3); Otofaciocervical syndrome, 166780 (3)
8	73320928	73327552	0.0032	0.9968	0
8	73761080	73798026	0	0.9968	0.0032	KCNB2
8	83489145	83705565	0	0.9968	0.0032
8	85425438	85431221	0.0064	0.9936	0	RALYL
8	86726773	86744665	0	0.9968	0.0032
8	96645904	96673997	0.0032	0.9968	0
8	100137111	100163064	0	0.9872	0.0128	VPS13B	607817	Cohen syndrome, 216550 (3)
8	100163064	100170208	0	0.9936	0.0064	VPS13B	607817	Cohen syndrome, 216550 (3)
8	102057367	102061693	0.0064	0.9903	0.0032
8	102689782	102694888	0.0064	0.9936	0	GRHL2	608576	Deafness, autosomal dominant 28, 608641 (3)
8	107927695	107931446	0.0128	0.9872	0
8	112064480	112212410	0	0.9968	0.0032
8	112354518	112363455	0	0.9936	0.0064
8	112363455	112364436	0.0032	0.9903	0.0064
8	112364436	112370428	0.0032	0.9968	0
8	115700470	115703663	0.0032	0.9968	0
8	115703663	115710907	0.141	0.859	0
8	115710907	115723944	0.0096	0.9904	0
8	117699864	117702438	0.0417	0.9583	0
8	117702438	117702442	0.0064	0.9936	0
8	120223965	120228627	0.016	0.984	0
8	121483185	121867498	0	0.9968	0.0032	MRPL13,MTBP,SNTB1
8	122390257	122408903	0	0.9968	0.0032
8	127346504	127348631	0.0032	0.9903	0.0064
8	129019316	129026680	0.0032	0.9968	0	PVT1
8	130185878	130197300	0.0128	0.9872	0
8	130211860	130213708	0.0224	0.9776	0
8	133060267	133063758	0.0064	0.9936	0	EFR3A
8	135130437	135135890	0.0482	0.9484	0.0034
8	136692574	136694147	0.0032	0.9936	0.0032	KHDRBS3
8	142582575	142707176	0	0.9968	0.0032	FLJ43860
8	142923949	142926302	0.0064	0.9936	0
8	142926302	142926304	0.0128	0.9872	0
8	142926304	142927999	0.0192	0.9808	0
8	142927999	142929422	0.0224	0.9776	0
8	142929422	142931358	0.0064	0.9936	0
8	144763421	144776299	0.0032	0.9968	0	TSTA3
8	144776300	144778951	0.5288	0.4712	0
8	146165959	146268959	0	0.9968	0.0032	C8orf33,C8orf77,TMED10P,ZNF252
9	1476987	1558917	0.0032	0.9968	0
9	1927978	1935497	0.0032	0.9968	0
9	2662170	2693292	0.0032	0.9968	0
9	4515758	4516753	0.0032	0.9968	0	SLC1A1	133550	?Dicarboxylicaminoaciduria, 222730 (1)
9	4516753	4517024	0.016	0.984	0	SLC1A1	133550	?Dicarboxylicaminoaciduria, 222730 (1)
9	4517024	4517201	0.0224	0.9776	0	SLC1A1	133550	?Dicarboxylicaminoaciduria, 222730 (1)
9	4517201	4518770	0.0256	0.9744	0	SLC1A1	133550	?Dicarboxylicaminoaciduria, 222730 (1)
9	4518770	4519873	0.0257	0.971	0.0033	SLC1A1	133550	?Dicarboxylicaminoaciduria, 222730 (1)
9	4519873	4527834	0.0032	0.9968	0	SLC1A1	133550	?Dicarboxylicaminoaciduria, 222730 (1)
9	5301567	5327707	0.0064	0.9903	0.0032	RLN1
9	6662095	6663766	0	0.9968	0.0032
9	7402040	7427070	0.0032	0.9968	0
9	7667997	7702218	0.0032	0.9968	0
9	7819081	7834786	0.0032	0.9968	0
9	8605659	8610138	0.0096	0.9904	0	PTPRD
9	11737626	11800077	0.0032	0.9968	0
9	11957033	11965492	0.7456	0.2044	0.0501
9	11998577	12003904	0.0032	0.9968	0
9	12003904	12008050	0.0128	0.9872	0
9	12008050	12043772	0.016	0.984	0
9	12043772	12073760	0.0192	0.9808	0
9	12073760	12088540	0.016	0.984	0
9	12088540	12100055	0.0128	0.9872	0
9	12100055	12117088	0.0064	0.9936	0
9	12117088	12138728	0.0032	0.9968	0
9	13215407	13366653	0.0032	0.9968	0	MPDZ
9	13366653	13454222	0.0064	0.9936	0
9	13454222	13508433	0.0032	0.9968	0
9	16061336	16064727	0	0.9904	0.0096
9	18057527	18060964	0.0032	0.9968	0
9	20789776	20791650	0.0064	0.9936	0	KIAA1797
9	20791650	20791654	0.0256	0.9744	0	KIAA1797
9	20791654	20794674	0.0321	0.9679	0	KIAA1797
9	20794674	20797390	0.0096	0.9904	0	KIAA1797
9	20797390	20800158	0.0064	0.9936	0	KIAA1797
9	20998377	21079454	0.0032	0.9968	0	IFNB1,PTPLAD2
9	23353115	23363484	0.4842	0.5092	0.0066
9	26698668	26715702	0.0032	0.9968	0
9	26736172	26775805	0.0032	0.9968	0
9	27871644	27891735	0.0032	0.9968	0
9	28037588	28040691	0.0385	0.9615	0	LINGO2
9	28667376	28700908	0.0032	0.9968	0	LINGO2
9	29084549	29087680	0.4331	0.5312	0.0357
9	29783790	29805766	0	0.9968	0.0032
9	30142554	30179668	0.0032	0.9968	0
9	30327953	30514025	0.0032	0.9968	0
9	32094280	32124743	0.0032	0.9968	0
9	35491892	35541633	0	0.9968	0.0032	RUSC2
9	37475300	37488763	0	0.9968	0.0032	POLR1E
9	37488763	37489013	0	0.9904	0.0096	POLR1E
9	37489013	37494703	0	0.9936	0.0064	POLR1E
9	37494703	37495793	0	0.9712	0.0288
9	37495793	37503134	0	0.9679	0.0321	FBXO10
9	37503134	37504032	0	0.9712	0.0288	FBXO10
9	37504032	37505711	0	0.9968	0.0032	FBXO10
9	37507161	37589771	0	0.9968	0.0032	FBXO10,TOMM5
9	38476211	38488481	0.0032	0.9968	0
9	38994848	39191451	0	0.9968	0.0032	CNTNAP3
9	39232277	39800645	0	0.9968	0.0032	CNTNAP3,FAM75A1,FAM75A2,LOC653501,ZNF658B
9	40466154	40901224	0	0.9968	0.0032	FAM74A3,FAM75A3,ZNF658
9	41590614	41599775	0	0.9968	0.0032	LOC653501
9	41962506	41975187	0.3422	0.5913	0.0665	KGFLP2
9	43177963	43255665	0.0064	0.9936	0
9	43255666	43730342	0.1732	0.8074	0.0194	FAM75A6
9	43730342	43735571	0.1725	0.812	0.0155
9	43735571	43735572	0.0449	0.9551	0
9	43735572	43740182	0.045	0.9516	0.0034
9	43740182	44054868	0.0064	0.9936	0
9	44054868	44164065	0.0032	0.9968	0
9	44164065	44173590	0.0032	0.9903	0.0064
9	44173590	44174447	0.0032	0.9839	0.0129
9	44174447	44181813	0	0.9872	0.0128
9	44181813	44183429	0	0.9679	0.0321
9	44183429	44183430	0	0.9936	0.0064
9	44183430	44206850	0	0.5929	0.4071	KGFLP1
9	44206850	44213237	0	0.5994	0.4006	KGFLP1
9	44213237	44325975	0	0.9712	0.0288	KGFLP1
9	44325975	44344908	0.0033	0.9774	0.0193
9	44344908	44364447	0.0032	0.9903	0.0064
9	44364447	44386132	0.0097	0.9838	0.0065
9	44386132	44406201	0.0161	0.9774	0.0065
9	44406201	44409324	0.0194	0.9741	0.0065
9	44409324	44569219	0.0192	0.9808	0
9	44569219	44667854	0.0224	0.9776	0
9	44667854	44667855	0.0032	0.9968	0
9	44667855	44735726	0.1603	0.8397	0
9	44735726	44795733	0.1571	0.8429	0
9	45270026	45953932	0	0.9968	0.0032
9	66405631	66439058	0.0032	0.9968	0
9	67645568	67665361	0.0032	0.9968	0
9	67665361	67673798	0.0064	0.9936	0
9	67673798	67675870	0.0096	0.9904	0
9	67675870	67675871	0.0064	0.9936	0
9	67675871	67678367	0.4063	0.5881	0.0056
9	68055004	68073667	0	0.9968	0.0032
9	68073667	68115167	0	0.9872	0.0128
9	68115167	68115168	0	0.9904	0.0096
9	68115168	68126437	0	0.9872	0.0128
9	68126437	68138997	0	0.984	0.016
9	68138997	68143440	0	0.9679	0.0321
9	68143440	68143441	0	0.9744	0.0256
9	68143441	68171672	0	0.9455	0.0545
9	68171672	68204991	0	0.9423	0.0577
9	68204991	68227664	0	0.9487	0.0513
9	68227664	68292783	0	0.9808	0.0192
9	68292783	68382541	0	0.9936	0.0064	PGM5P2
9	68382541	68456197	0.0032	0.9903	0.0064	PGM5P2
9	68456197	68795766	0.0032	0.9871	0.0096	ANKRD20A4,CBWD6,CCDC29,FOXD4L6,LOC440896
9	68795766	68805392	0.0766	0.6802	0.2432
9	68805392	68812645	0.0763	0.684	0.2397
9	68812645	68822858	0.0032	0.9903	0.0064
9	68822858	68846015	0.0032	0.9936	0.0032
9	68846015	68890044	0.0032	0.9968	0
9	68890045	68905448	0	0.9968	0.0032
9	68905449	69096836	0.0032	0.9936	0.0032	LOC100133920
9	69096836	69114783	0.0032	0.9871	0.0096
9	69114784	69131209	0.6516	0.1134	0.235
9	69131209	69134633	0.0032	0.9903	0.0064
9	69134633	69168902	0.0032	0.9936	0.0032
9	69168902	69213468	0.0032	0.9968	0
9	69213468	69256653	0.0032	0.9936	0.0032
9	69256653	69267842	0	0.9968	0.0032
9	71225013	71238848	0	0.9968	0.0032	APBA1
9	71287475	71288388	0.0032	0.9968	0	APBA1
9	71288388	71309940	0.0032	0.9936	0.0032	APBA1
9	71309940	71310097	0.0032	0.9968	0	APBA1
9	72692075	72697041	0.0032	0.9968	0	TRPM3
9	75210678	75216486	0.0032	0.9968	0
9	78312166	78315130	0	0.9936	0.0064
9	78746701	78749156	0.0161	0.9807	0.0033
9	79934142	80339907	0	0.9968	0.0032	CEP78,PSAT1	610936	Phosphoserine aminotransferase deficiency, 610992 (3)
9	84566389	84574064	0	0.9968	0.0032
9	85704275	85707363	0	0.9808	0.0192	KIF27
9	88012568	88032671	0.0032	0.9968	0	C9orf153
9	90797689	90807998	0	0.9968	0.0032	C9orf47,S1PR3
9	93442089	93443266	0	0.9904	0.0096
9	98700200	98729161	0.0321	0.9679	0
9	104718734	104726254	0.0032	0.9968	0
9	105010731	105023627	0	0.9968	0.0032
9	106403809	106406604	0.0032	0.9968	0
9	108179136	108229934	0.0032	0.9968	0
9	112064610	112067990	0.5608	0.4297	0.0095
9	114894172	114923574	0.0066	0.9709	0.0226	C9orf109,C9orf110
9	114923574	114928862	0	0.9936	0.0064
9	114928862	114931716	0	0.9968	0.0032
9	118291339	118421106	0.0032	0.9968	0	ASTN2
9	118572976	118574193	0.0032	0.9968	0	ASTN2
9	118587132	118605377	0.0032	0.9968	0	ASTN2
9	127984106	127994130	0.0032	0.9968	0
9	128015132	128016523	0.016	0.984	0
9	129821717	129895358	0	0.9968	0.0032	NAIF1,SLC25A25
9	133250747	133255525	0.1058	0.8942	0
9	134926833	134933034	0	0.9904	0.0096	CEL	114840	Maturity-onset diabetes of the young, type VIII, 609812 (3)
9	134933035	134939411	0	0.9455	0.0545	CEL	114840	Maturity-onset diabetes of the young, type VIII, 609812 (3)
9	134939411	134946443	0.0034	0.9419	0.0547
9	134946443	134947261	0	0.9551	0.0449
9	135925146	135934286	0.0032	0.9968	0
9	137353926	137356233	0.3735	0.6216	0.0049
9	138527753	138606602	0.0032	0.9968	0	NOTCH1	190198	Aortic valve disease, 109730 (3); Leukemia, T-cell acute lymphoblastic (2)
9	140145139	140152969	0.0064	0.9936	0
9	140184460	140191761	0	0.9968	0.0032	LOC643224
9	140191761	140195375	0	0.9263	0.0737
9	140195375	140211215	0	0.9968	0.0032
10	123551	133255	0.0032	0.9936	0.0032
10	180384	292648	0	0.9968	0.0032	ZMYND11
10	861038	1091044	0	0.9968	0.0032	C10orf110,GTPBP4,IDI1,IDI2,LARP5
10	1327491	1425212	0	0.9968	0.0032	ADARB2
10	5705464	5757133	0	0.9968	0.0032	ASB13
10	6253813	6266895	0	0.9968	0.0032	PFKFB3
10	6697781	6704733	0.0032	0.9968	0
10	10502838	10514814	0.0032	0.9968	0
10	11914196	11939225	0	0.9968	0.0032	C10orf47
10	20890118	20893540	0.0994	0.9006	0
10	24201315	24206056	0	0.9936	0.0064	KIAA1217
10	24415269	24417680	0.0032	0.9968	0	KIAA1217
10	24417680	24419045	0.0641	0.9359	0	KIAA1217
10	26726161	26729773	0.0032	0.9936	0.0032
10	27265910	27268479	0	0.9712	0.0288	C10orf51
10	30756403	30836053	0	0.9968	0.0032	MAP3K8	191195	Lung cancer, somatic, 211980 (3)
10	41753546	41845130	0	0.9904	0.0096
10	41845130	42067711	0	0.9936	0.0064
10	42067711	42188077	0	0.9904	0.0096	LOC441666
10	42188077	42188821	0	0.9936	0.0064
10	42188821	42229617	0	0.9872	0.0128
10	42229617	42259374	0	0.9904	0.0096
10	45392878	45396241	0.0288	0.9712	0	39880
10	46111165	46378456	0	0.9968	0.0032	BMS1P1,BMS1P5,SYT15
10	46378456	46386553	0	0.9936	0.0064	SYT15
10	46386553	46475660	0	0.9904	0.0096	GPRIN2,SYT15
10	46475660	46475717	0.0032	0.9839	0.0129
10	46475717	46478798	0.0032	0.9871	0.0096
10	46478798	46479827	0.0033	0.9807	0.0161
10	46479827	46483124	0	0.9904	0.0096
10	46483124	46489696	0	0.9936	0.0064
10	46489696	46494897	0	0.9968	0.0032
10	46494897	46510557	0	0.9904	0.0096	PPYR1
10	46510557	46533268	0	0.9872	0.0128
10	46533268	46567320	0	0.9936	0.0064	LOC728643
10	46567320	46573925	0	0.9904	0.0096
10	46573925	47011195	0	0.9936	0.0064	ANXA8,ANXA8L1,FAM25B,FAM25C,FAM25G,LOC642826
10	47011195	47012100	0	0.9872	0.0128
10	47012100	47147731	0	0.9712	0.0288	ANTXRL
10	47147731	47147804	0	0.9744	0.0256	ANTXRL
10	47147804	47165567	0	0.9776	0.0224	ANTXRL
10	47165567	47170269	0	0.984	0.016	ANTXRL
10	47170269	47174643	0	0.9872	0.0128	ANTXRL
10	47174643	47241036	0	0.9968	0.0032	ANXA8L2
10	50674142	50680904	0.0032	0.9968	0
10	52061462	52063834	0.0032	0.9968	0
10	53287168	53290674	0.0032	0.9968	0	PRKG1
10	53796569	53813059	0.0032	0.9968	0
10	55823642	55856932	0	0.9968	0.0032	PCDH15	605514	Deafness, autosomal recessive 23, 609533 (3); Usher syndrome, type 1D/F digenic, 601067 (3); Usher syndrome, type 1F, 602083 (3)
10	56122955	56138443	0	0.9936	0.0064	PCDH15	605514	Deafness, autosomal recessive 23, 609533 (3); Usher syndrome, type 1D/F digenic, 601067 (3); Usher syndrome, type 1F, 602083 (3)
10	56353096	56362605	0.0772	0.9193	0.0035
10	56849158	56852828	0.0096	0.9904	0
10	56852828	56853055	0.0032	0.9968	0
10	58186381	58196843	0.0032	0.9936	0.0032
10	58516320	58519894	0.0353	0.9647	0
10	58519894	58531511	0.0032	0.9968	0
10	58572176	58606915	0.0353	0.9647	0
10	59242014	59441474	0.0064	0.9936	0
10	61034136	61035270	0.0224	0.9776	0
10	62076611	62177209	0	0.9936	0.0064
10	62717864	62772463	0	0.9968	0.0032
10	66363458	66503261	0	0.9968	0.0032
10	66975075	66976085	0.0064	0.9936	0
10	66976085	66977929	0.0096	0.9904	0
10	66977929	66984452	0.4423	0.5577	0
10	66984452	66992932	0.0128	0.9872	0
10	66992932	66999412	0.0032	0.9968	0
10	67650978	67756487	0	0.9968	0.0032	CTNNA3
10	67838185	67870791	0.0032	0.9968	0	CTNNA3
10	67870791	67896624	0.0064	0.9936	0	CTNNA3
10	67896624	68060356	0.0032	0.9968	0	CTNNA3
10	68060356	68065737	0.0064	0.9936	0	CTNNA3
10	68065737	68185158	0.0032	0.9968	0	CTNNA3
10	68997578	69016372	0.0032	0.9968	0	CTNNA3
10	73532154	73535907	0	0.9968	0.0032	ASCC1
10	77927067	77930591	0.3814	0.6186	0	C10orf11
10	79086085	79089672	0	0.9968	0.0032
10	79089672	79109826	0	0.9936	0.0064
10	79109826	79112590	0	0.9968	0.0032
10	81053880	81055405	0.3966	0.5913	0.012
10	81475459	81486935	0.7065	0.2568	0.0367
10	81486935	81497207	0.0192	0.9808	0
10	81497207	81513189	0.0193	0.9774	0.0033
10	81513189	81549388	0.0259	0.9642	0.0099
10	81549388	81552166	0.0291	0.9609	0.0099
10	81552166	81552167	0.0289	0.9678	0.0033
10	81552167	81587120	0.0357	0.951	0.0133
10	81587120	81587759	0.0325	0.9543	0.0133
10	81587759	81593474	0.0225	0.9742	0.0033
10	82871310	82879763	0.0032	0.9968	0
10	83874640	83878647	0.0064	0.9936	0	NRG3
10	84033480	84034612	0.0064	0.9936	0	NRG3
10	84034612	84048907	0.0096	0.9904	0	NRG3
10	84400707	84421820	0	0.9904	0.0096	NRG3
10	84702878	84707152	0.0032	0.9903	0.0064	NRG3
10	86728739	86737531	0	0.9968	0.0032
10	87791026	87798355	0	0.9936	0.0064	GRID1
10	88987279	89059776	0.0032	0.9968	0	LOC728190
10	89059776	89060724	0.0032	0.9903	0.0064	LOC728190
10	89060724	89084996	0.0032	0.9871	0.0096	LOC728190
10	89084996	89093028	0.0032	0.9903	0.0064	LOC728190
10	89093028	89098396	0.0032	0.9968	0
10	90932947	90938070	0.0417	0.9583	0
10	91988396	91992471	0.0128	0.9872	0
10	92915179	92923079	0.0032	0.9968	0
10	94153458	94160827	0.0032	0.9968	0
10	106440385	106449343	0.0032	0.9968	0	SORCS3
10	107047028	107049160	0.0354	0.9613	0.0033
10	108109963	108117171	0.0032	0.9968	0
10	108618849	108644346	0.0032	0.9968	0	SORCS1
10	114102065	114106829	0.0047	0.6925	0.3028
10	118463199	118471756	0.0032	0.9968	0	HSPA12A
10	124331524	124336968	0.1664	0.7248	0.1088	DMBT1
10	124336968	124341003	0.1647	0.7348	0.1006	DMBT1
10	124341003	124347716	0.0096	0.9904	0	DMBT1
10	127593754	127630291	0	0.9936	0.0064	FANK1
10	132121586	132145815	0	0.9968	0.0032
10	135092863	135178652	0	0.984	0.016	LOC619207
10	135178652	135178653	0	0.9968	0.0032
10	135178653	135227268	0	0.9872	0.0128	CYP2E1,SYCE1
10	135250508	135356694	0	0.9968	0.0032	DUX4,FRG2B,LOC653543,LOC653544,LOC653545,LOC728410
11	1837832	1856601	0.0032	0.9968	0	LSP1
11	1856601	1863841	0.0032	0.9936	0.0032	LSP1
11	1863841	1917776	0	0.9968	0.0032	LSP1,TNNT3	600692	Arthyrgryposis, distal, type 2B, 601680 (3)
11	4192351	4206588	0.0032	0.9968	0
11	4206589	4293105	0.1847	0.7685	0.0469
11	4293105	4309557	0.0161	0.9774	0.0065
11	4309557	4315864	0.0129	0.9806	0.0065
11	4923637	4923679	0.0032	0.9936	0.0032
11	4923679	4923952	0.0096	0.9871	0.0032
11	4923952	4924688	0.0129	0.9839	0.0032	OR51A4
11	4924688	4924689	0.0128	0.9872	0	OR51A4
11	4924689	4924693	0.356	0.5796	0.0644	OR51A4
11	4924693	4933658	0.3577	0.5731	0.0692	OR51A2,OR51A4
11	4933658	4934958	0.0065	0.9838	0.0097
11	5228247	5230232	0.0097	0.9838	0.0065
11	5478747	5480169	0.0481	0.9519	0
11	5739501	5743981	0.0096	0.9904	0
11	5743981	5744656	0.0513	0.9487	0
11	5744656	5765715	0.2253	0.7706	0.0041	OR52N1,OR52N5
11	5765715	5766037	0.0673	0.9327	0	OR52N1
11	5766037	5768936	0.0417	0.9583	0	OR52N1
11	5828813	5838612	0.0096	0.9904	0	OR52E8
11	5838612	5839893	0.0096	0.9871	0.0032
11	5839893	5839894	0	0.9968	0.0032
11	5839894	5842284	0	0.984	0.016
11	5842284	5842285	0	0.9936	0.0064
11	5842285	5842287	0	0.9583	0.0417
11	5842287	5857901	0	0.9423	0.0577
11	5857901	5879283	0	0.9359	0.0641	OR52E4
11	5879283	5890539	0	0.9391	0.0609
11	5890539	5892086	0	0.9423	0.0577
11	7769616	7798159	0.0994	0.9006	0	OR5P2
11	9391796	9397985	0.0032	0.9936	0.0032	IPO7
11	15779167	15797902	0	0.9968	0.0032
11	18895746	18905647	0	0.9968	0.0032
11	18905648	18911384	0.0433	0.7724	0.1843
11	18911384	18917326	0.0434	0.7689	0.1877	MRGPRX1
11	18917326	18918564	0.0433	0.7724	0.1843
11	18918564	18918939	0.0135	0.9345	0.052
11	19876317	19879698	0.0032	0.9968	0	NAV2
11	24242797	24271834	0.0032	0.9968	0
11	24400825	24406833	0.0064	0.9936	0
11	25040789	25042313	0	0.9968	0.0032	LUZP2
11	25250128	25273068	0	0.9968	0.0032
11	25384338	25390482	0.0032	0.9968	0
11	25663542	25675557	0.0032	0.9968	0
11	30129311	30137019	0.0129	0.9839	0.0032
11	32615502	32653284	0.0032	0.9968	0	CCDC73
11	35201150	35215983	0	0.9968	0.0032	CD44	107269	[Blood group, Indian system] (3)
11	36647400	36695473	0	0.9968	0.0032
11	37090274	37093845	0.0032	0.9968	0
11	42401177	42472156	0	0.9968	0.0032
11	42769727	42774615	0.0609	0.9391	0
11	42926159	42927744	0	0.9936	0.0064
11	44680447	44698752	0	0.9968	0.0032
11	47895671	47940857	0	0.9968	0.0032
11	48843099	48849795	0	0.9679	0.0321
11	49667437	49714078	0.0192	0.9808	0	LOC440040
11	49716131	49717264	0.1603	0.8397	0	LOC440040
11	50952568	51185373	0	0.9936	0.0064
11	51209566	51213821	0.4647	0.5353	0
11	51231886	51421003	0	0.9936	0.0064	OR4A5,OR4C46
11	54458221	54514519	0.7519	0.2045	0.0436
11	54514519	54530469	0.0064	0.9936	0
11	54530469	54722184	0	0.9936	0.0064
11	54722184	54793048	0.2263	0.7654	0.0083	TRIM48
11	54793048	54796378	0	0.9936	0.0064	TRIM48
11	55130608	55209585	0.3397	0.6603	0	OR4C6,OR4P4,OR4S2
11	56438446	56487076	0	0.9936	0.0064
11	57608407	57612191	0.0064	0.9936	0	OR9Q1
11	58556950	58560464	0	0.9776	0.0224
11	58560464	58563817	0	0.9744	0.0256
11	58563817	58566573	0	0.9679	0.0321
11	58566573	58567817	0.0136	0.9278	0.0585
11	58567817	58567819	0.0138	0.9179	0.0683
11	58567819	58567820	0.0034	0.9516	0.045
11	58567820	58606433	0.0183	0.8609	0.1208
11	58606433	58610341	0.0143	0.8816	0.1041
11	58610341	58611622	0	0.984	0.016
11	58611622	58616350	0	0.9936	0.0064
11	58616350	58618670	0	0.9968	0.0032
11	64992463	65035359	0	0.9968	0.0032	MALAT1
11	65466003	65480092	0	0.9936	0.0064	TSGA10IP
11	66879237	66993741	0.0032	0.9968	0	ATPGD1,CABP4,CLCF1,CORO1B,GPR152,LOC100130987,PPP1CA,PTPRCAP,RAD9A,RPS6KB2,TBC1D10C,TMEM134	608965; 607672	Night blindness, congenital stationary, type 2B, 610427 (3); Cold-induced sweating syndrome 1, 610313 (3)
11	67239223	67247590	0.0032	0.9968	0
11	67247590	67254608	0.0096	0.9904	0
11	67254608	67263973	0.0192	0.9808	0
11	67263973	67281769	0.0224	0.9776	0
11	67281769	67342760	0.0256	0.9744	0	LOC645332
11	67342760	67396131	0.0288	0.9712	0
11	67396131	67419052	0.0385	0.9615	0
11	67419052	67452222	0.0256	0.9744	0
11	67452222	67466368	0.0224	0.9776	0
11	67466368	67473926	0.0192	0.9808	0
11	67473926	67488890	0.016	0.984	0
11	78500456	78567751	0.0032	0.9968	0	ODZ4
11	80553240	80556055	0.0032	0.9968	0
11	80575850	80583269	0	0.9936	0.0064
11	81176206	81181116	0.0032	0.9968	0
11	81181116	81181640	0.0128	0.9872	0
11	81181640	81189918	0.016	0.984	0
11	81189919	81194913	0.0224	0.9776	0
11	84436478	84478248	0.0032	0.9968	0	DLG2
11	89592113	89630557	0	0.9968	0.0032	CHORDC1
11	90207835	90210585	0.0128	0.9872	0
11	90604802	90611826	0.0032	0.9968	0
11	90611826	90686781	0.0064	0.9936	0
11	91455249	91466057	0.0032	0.9968	0
11	92344805	92346836	0	0.9936	0.0064	MTNR1B
11	93337704	93341240	0.0737	0.9263	0
11	96191471	96200804	0	0.9904	0.0096
11	96783683	97323161	0.0032	0.9968	0
11	97323161	97384869	0.0064	0.9936	0
11	97384869	97433009	0.0032	0.9968	0
11	99079757	99086323	0.0032	0.9968	0	CNTN5
11	104429072	104436443	0.0032	0.9968	0
11	104555015	104572108	0.0032	0.9968	0
11	106558245	106618811	0	0.9968	0.0032
11	106618811	106732690	0	0.9936	0.0064	CWF19L2
11	107158953	107176398	0.0032	0.9968	0	SLC35F2
11	107289717	107292923	0.2878	0.7032	0.009
11	123591632	123601265	0	0.9872	0.0128	OR8G2
11	123759570	123771171	0.0032	0.9968	0
11	126836641	126852428	0.0032	0.9968	0
11	129034292	129168247	0	0.9968	0.0032
11	130483416	130484613	0.0064	0.9936	0
11	130484613	130489555	0.0096	0.9904	0
11	133655739	133716072	0	0.9968	0.0032	GLB1L2,GLB1L3
11	134119190	134132097	0	0.9968	0.0032
12	646440	652912	0	0.9968	0.0032
12	652912	668476	0	0.9936	0.0064
12	735997	739370	0.0032	0.9968	0	WNK1	605232	Neuropathy, hereditary sensory and autonomic, type II, 201300 (3); Pseudohypoaldosteronism, type IIC, 145260 (3)
12	739370	744290	0.0705	0.9295	0	WNK1	605232	Neuropathy, hereditary sensory and autonomic, type II, 201300 (3); Pseudohypoaldosteronism, type IIC, 145260 (3)
12	2102418	2116123	0.0032	0.9968	0	CACNA1C	114205	Brugada syndrome 3, 611875 (3); Timothy syndrome, 601005 (3)
12	2116123	2128667	0.0096	0.9904	0	CACNA1C	114205	Brugada syndrome 3, 611875 (3); Timothy syndrome, 601005 (3)
12	7886054	7895691	0	0.9968	0.0032	SLC2A14
12	7895692	7922997	0.0065	0.9774	0.0161	SLC2A14
12	7922997	7966897	0.0065	0.9806	0.0129	SLC2A3
12	7966897	8015167	0.0065	0.9774	0.0161	SLC2A3
12	8015167	8028989	0	0.9968	0.0032
12	8449755	8475939	0.9774	0.0163	0.0063
12	9327902	9377342	0	0.9968	0.0032	LOC642846
12	9387160	9438707	0	0.9968	0.0032
12	9496442	9518039	0	0.9968	0.0032
12	9518039	9521823	0.0064	0.9903	0.0032
12	9521823	9524644	0.0193	0.9774	0.0033
12	9524644	9524645	0.0161	0.9807	0.0033
12	9524645	9606832	0.4029	0.5916	0.0055
12	9606832	9619559	0.4006	0.5994	0
12	9619559	9622904	0.0673	0.9327	0
12	9622904	9626237	0.0064	0.9936	0
12	10474634	10487386	0.0929	0.9071	0	KLRC2
12	11106639	11108116	0.0032	0.9968	0	PRH1,PRR4
12	11108116	11110690	0.0064	0.9936	0	PRH1,PRR4
12	11110690	11111991	0.0096	0.9904	0	PRH1,PRR4
12	11111991	11113633	0.0224	0.9776	0	PRH1,PRR4
12	11113633	11132799	0.1834	0.8126	0.0039	PRH1,PRR4
12	11132799	11143141	0.0032	0.9968	0	PRH1,PRR4,TAS2R43
12	11372533	11402844	0	0.9904	0.0096	PRB1
12	11402844	11403758	0.0133	0.951	0.0357
12	11403758	11403759	0.0133	0.9543	0.0325
12	11403759	11434653	0.0182	0.8642	0.1176
12	11434653	11445145	0	0.9968	0.0032	PRB2
12	12427486	12428763	0.0032	0.9968	0	LOH12CR1
12	12428764	12433138	0.0256	0.9744	0	LOH12CR1
12	15459186	15464910	0	0.9968	0.0032	PTPRO
12	20652661	20785273	0	0.9968	0.0032	PDE3A,SLCO1C1
12	20793555	21078914	0	0.9968	0.0032	LST-3TM12,SLCO1B3,SLCO1C1
12	21221028	21232523	0.0032	0.9968	0	SLCO1B1
12	25566242	25568307	0.0032	0.9968	0	IFLTD1
12	26682161	26694955	0.0032	0.9968	0	ITPR2
12	27539008	27542629	0.0032	0.9968	0	C12orf70
12	27986760	27988911	0.125	0.875	0
12	28656614	28658887	0	0.9936	0.0064
12	30128764	30130534	0.1506	0.8494	0
12	30130534	30134956	0.1571	0.8429	0
12	30134956	30134989	0.1538	0.8462	0
12	30134989	30135200	0.1506	0.8494	0
12	30135200	30135252	0.0032	0.9968	0
12	31264657	31293961	0	0.9968	0.0032
12	31909391	31920085	0.0032	0.9968	0
12	32178526	32180818	0.0032	0.9968	0	BICD1
12	33191058	33192672	0.0128	0.9872	0
12	33192672	33192673	0.0032	0.9968	0
12	33192673	33198641	0.1186	0.8814	0
12	33198641	33199856	0.0032	0.9968	0
12	33270866	33286685	0.8183	0.139	0.0427
12	34099623	34107572	0.0032	0.9968	0
12	34131258	34147976	0.0032	0.9968	0
12	34147976	34155356	0.0064	0.9936	0
12	36565610	36578346	0	0.9968	0.0032
12	36947182	36955164	0.0194	0.9741	0.0065
12	39103864	39107745	0.0064	0.9903	0.0032
12	40068495	40102162	0	0.9968	0.0032
12	44192107	44195804	0.0962	0.9038	0
12	46958573	46995644	0.0032	0.9968	0
12	51980756	52071313	0.0032	0.9968	0	AAAS,C12orf10,SP1,SP7	605378; 606633	Achalasia-addisonianism-alacrimia syndrome, 231550 (3); Osteogenesis imperfecta, type XI, 613849 (3)
12	55127434	55151948	0	0.9968	0.0032	GLS2,MIP,SPRYD4,TIMELESS	154050	Cataract, polymorphic and lamellar, 604219 (3)
12	55621748	55661892	0.0032	0.9968	0	RDH16
12	59029088	59061153	0.0032	0.9968	0
12	59687485	59693368	0.0032	0.9968	0
12	60488837	60497087	0	0.9904	0.0096	FAM19A2
12	61509968	61530825	0.0032	0.9968	0	PPM1H
12	62219230	62225991	0	0.9968	0.0032
12	62225991	62398390	0.0032	0.9903	0.0064	DPY19L2	613893	Spermatogenic failure 9, 613958 (3)
12	62398390	62414492	0.0032	0.9936	0.0032
12	62414492	62422921	0.0032	0.9968	0
12	65249564	65257291	0.0032	0.9968	0	GRIP1
12	65622693	65806729	0	0.9968	0.0032
12	65807925	65879084	0	0.9936	0.0064
12	69155719	69158125	0.0032	0.9968	0
12	69158125	69158942	0.0064	0.9936	0
12	69158942	69164294	0.2179	0.7821	0
12	69164294	69167195	0.0032	0.9968	0
12	69785308	69785641	0.0163	0.9641	0.0196
12	69785641	69786433	0.0164	0.9608	0.0228
12	69786433	69796522	0.0131	0.9641	0.0227
12	72277693	72283646	0.0032	0.9968	0
12	73337388	73345187	0.0032	0.9968	0
12	79349306	79352244	0.0128	0.9872	0
12	81766030	81767904	0	0.9968	0.0032	TMTC2
12	82687421	82689372	0.1731	0.8269	0
12	83237406	83241893	0.0032	0.9968	0
12	85225213	85236932	0.0224	0.9776	0	MGAT4C
12	86055044	86057392	0.0064	0.9903	0.0032
12	86471493	86498027	0	0.9968	0.0032
12	86502634	86639183	0	0.9968	0.0032
12	86870140	86895113	0.0032	0.9968	0
12	91161059	91171445	0	0.9904	0.0096
12	92721810	92725697	0	0.9968	0.0032	CRADD
12	98518469	98519837	0.0032	0.9968	0	ANKS1B
12	98519837	98532452	0.0064	0.9936	0	ANKS1B
12	99460967	99468082	0	0.9968	0.0032	NR1H4
12	109718337	109720108	0	0.9968	0.0032
12	112468412	112475574	0.0032	0.9968	0
12	113116586	113122292	0.0032	0.9968	0
12	116533707	116535910	0.0032	0.9871	0.0096	KSR2
12	120020328	120022886	0	0.9936	0.0064
12	122406526	122552874	0	0.9968	0.0032	RILPL1,RILPL2,SETD8,SNRNP35
12	125388402	125395161	0	0.9968	0.0032
12	126141646	126151541	0.1058	0.8942	0
12	127796462	127798498	0.0064	0.9936	0
12	129714262	129716322	0	0.9968	0.0032
12	130337784	130343385	0.0032	0.9968	0
12	130360121	130362400	0.0039	0.8288	0.1673
12	130362400	130369745	0.0032	0.9968	0
12	130369745	130382165	0.0096	0.9904	0
12	130382165	130382166	0.0064	0.9936	0
12	130382166	130391707	0.0096	0.9871	0.0032
12	130391707	130391708	0.0064	0.9936	0
12	130680837	130686668	0.013	0.974	0.013
12	130842653	130884136	0	0.9968	0.0032	MMP17,SFRS8
13	18041824	18165293	0	0.9936	0.0064
13	19363397	19367459	0	0.9968	0.0032
13	21994827	22004855	0	0.984	0.016
13	22443593	22443597	0.0192	0.9808	0
13	22443597	22451518	0.0224	0.9776	0
13	22451518	22451522	0.0192	0.9808	0
13	22451522	22454441	0.0032	0.9968	0
[truncated: 862 more rows]
