# Supplementary material for: A Map of Copy Number Variations in Chinese Populations
Source: PLoS One. 2011 Nov 7;6(11):e27341. doi: 10.1371/journal.pone.0027341 (PMC3210162; doi:10.1371/journal.pone.0027341)
Supplement: Table S2 — Gene ontology analysis of CNVR overlapping genes. According to the type of variants, CNVRs have been divided into deletion, duplication and multi-allelic groups. (XLS) [file pone.0027341.s010.xls]

## Sheet: Multi-allelic
	Obsevered	Expected	Enrichment Ratio	P_value
In biological process
cell surface receptor linked signal transduction	28	16.21	1.73	0.00252555
G-protein coupled receptor protein signaling pathway	26	10.65	2.44	1.64525e-05
regulation of RNA metabolism	2	0.14	14.29	0.0083034
regulation of mRNA processing	2	0.08	25	0.00233218
interaction between organisms	10	1	10	5.6508e-08
physiological interaction between organisms	10	0.69	14.49	1.37943e-09
pregnancy	10	0.6	16.67	3.48763e-10
organismal physiological process	56	23.31	2.4	2.51027e-11
digestion	5	0.62	8.06	0.000389263
antigen processing and presentation	4	0.62	6.45	0.00347724
antigen processing and presentation of peptide antigen	4	0.44	9.09	0.000955434
antibacterial humoral response	2	0.05	40	0.0011264
neurophysiological process	23	9.84	2.34	0.00010675
sensory perception	21	7.32	2.87	1.14832e-05
sensory perception of chemical stimulus	19	4.33	4.39	5.72636e-08
sensory perception of smell	18	4.02	4.48	9.67955e-08
reproductive organismal physiological process	10	0.83	12.05	8.87521e-09
physiological response to stimulus	43	16.62	2.59	1.64104e-09
physiological defense response	14	4.22	3.32	8.26008e-05
cellular defense response	4	0.74	5.41	0.00647117
defense response to bacterium	8	0.87	9.2	2.43306e-06
reproductive physiological process	10	0.84	11.9	1.00883e-08
reproduction	12	3.1	3.87	6.39602e-05
response to stimulus	41	19.89	2.06	2.49745e-06
defense response	16	4.95	3.23	3.43388e-05
response to biotic stimulus	9	3.24	2.78	0.00524031
response to other organism	8	2.54	3.15	0.00399048
response to bacterium	8	0.92	8.7	3.51152e-06
In molecular function
ferric iron binding	2	0.11	18.18	0.00563479
protein complex binding	4	0.64	6.25	0.00385669
immunoglobulin binding	3	0.14	21.43	0.000358408
IgG binding	3	0.07	42.86	2.9162e-05
hydrolase activity, acting on carbon-nitrogen (but not peptide) bonds, in cyclic amidines	3	0.25	12	0.00189645
carboxylesterase activity	4	0.21	19.05	5.12914e-05
serine esterase activity	4	0.21	19.05	5.12914e-05
CoA hydrolase activity	2	0.1	20	0.00389033
palmitoyl-CoA hydrolase activity	2	0.06	33.33	0.00132976
hydrolase activity, acting on glycosyl bonds	5	1.17	4.27	0.00631963
hydrolase activity, hydrolyzing O-glycosyl compounds	5	0.95	5.26	0.00259446
amylase activity	3	0.04	75	3.40385e-06
alpha-amylase activity	3	0.04	75	3.40385e-06
transferase activity, transferring alkyl or aryl (other than methyl) groups	3	0.44	6.82	0.00963705
glutathione transferase activity	3	0.2	15	0.00100457
obsolete molecular function	6	0.48	12.5	7.70999e-06
MHC class I receptor activity	4	0.32	12.5	0.000264469
signal transducer activity	42	19.88	2.11	8.80275e-07
receptor activity	38	15.9	2.39	1.63288e-07
transmembrane receptor activity	28	11.37	2.46	6.08983e-06
G-protein coupled receptor activity	24	7.92	3.03	9.23562e-07
rhodopsin-like receptor activity	23	6.81	3.38	2.44109e-07
olfactory receptor activity	18	3.54	5.08	1.43855e-08
monosaccharide transporter activity	2	0.12	16.67	0.00661785
hexose transporter activity	2	0.12	16.67	0.00661785
glucose transporter activity	2	0.11	18.18	0.00563479
In cellular component
membrane	71	54.77	1.3	0.00249162
membrane part	64	45.49	1.41	0.000521773
intrinsic to membrane	63	42.73	1.47	0.000141783
integral to membrane	62	42.62	1.45	0.000257882
extracellular region	27	11.41	2.37	1.83273e-05
extracellular region part	17	7.14	2.38	0.0007445
extracellular space	16	4.67	3.43	1.66473e-05

## Sheet: Duplication
	Obsevered	Expected	Enrichment Ratio	P_value
In biological process
cell adhesion	22	11.96	1.84	0.00431663
cell-cell adhesion	11	4.26	2.58	0.00376058
organelle organization and biogenesis	29	16.8	1.73	0.00276885
chromosome organization and biogenesis	14	6.28	2.23	0.00431623
chromosome organization and biogenesis (sensu Eukaryota)	14	5.88	2.38	0.0023807
establishment and/or maintenance of chromatin architecture	13	5.11	2.54	0.0019034
chromatin assembly or disassembly	9	2.63	3.42	0.00129932
chromatin assembly	9	1.86	4.84	0.000100499
nucleosome assembly	9	1.69	5.33	4.66582e-05
sterol metabolism	6	1.4	4.29	0.00274154
cholesterol metabolism	6	1.27	4.72	0.00163519
terpene biosynthesis	2	0.08	25	0.00214787
terpenoid biosynthesis	2	0.08	25	0.00214787
tetraterpenoid biosynthesis	2	0.08	25	0.00214787
carotenoid biosynthesis	2	0.08	25	0.00214787
terpene metabolism	2	0.1	20	0.0035345
terpenoid metabolism	2	0.1	20	0.0035345
tetraterpenoid metabolism	2	0.1	20	0.0035345
carotenoid metabolism	2	0.1	20	0.0035345
nucleobase metabolism	3	0.29	10.34	0.00268197
nucleobase biosynthesis	3	0.19	15.79	0.000759409
purine base biosynthesis	2	0.08	25	0.00214787
purine base metabolism	2	0.12	16.67	0.00523466
pigment biosynthesis	4	0.54	7.41	0.00188944
polyisoprenoid biosynthesis	2	0.08	25	0.00214787
polyisoprenoid metabolism	2	0.1	20	0.0035345
steroid metabolism	8	2.86	2.8	0.00806052
DNA packaging	13	5.24	2.48	0.00239014
pigment metabolism	4	0.61	6.56	0.00312523
secondary metabolism	4	0.65	6.15	0.00391175
In molecular function
GPI anchor binding	7	2.13	3.29	0.00556419
neurexin binding	2	0.13	15.38	0.00687802
alkaline phosphatase activity	2	0.07	28.57	0.00203957
non-membrane spanning protein tyrosine phosphatase activity	2	0.15	13.33	0.00905807
hyalurononglucosaminidase activity	2	0.09	22.22	0.00335733
dipeptidyl-peptidase IV activity	2	0.13	15.38	0.00687802
intramolecular oxidoreductase activity, transposing C=C bonds	3	0.28	10.71	0.00249108
isopentenyl-diphosphate delta-isomerase activity	2	0.04	50	0.000350697
oxidoreductase activity, acting on paired donors, with incorporation or reduction of molecular oxygen, reduced flavin or flavoprotein as one donor, and incorporation of one atom of oxygen	4	0.6	6.67	0.00284736
S-adenosylmethionine-dependent methyltransferase activity	5	0.99	5.05	0.00303863
protein kinase activator activity	2	0.13	15.38	0.00687802
protein tyrosine kinase activator activity	2	0.06	33.33	0.00103258
transmembrane receptor protein tyrosine kinase activator activity	2	0.06	33.33	0.00103258
In cellular component
external encapsulating structure	2	0.12	16.67	0.00549725
chromatin	9	3.05	2.95	0.0035723
nucleosome	9	1.46	6.16	1.39051e-05

## Sheet: Deletion
	Obsevered	Expected	Enrichment Ratio	P_value
In biological process
cell adhesion	22	8.91	2.47	8.01887e-05
cell-cell adhesion	17	3.17	5.36	1.85395e-08
homophilic cell adhesion	12	1.99	6.03	6.95619e-07
cell communication	67	47.93	1.4	0.00107622
signal transduction	63	44.01	1.43	0.000885548
cell surface receptor linked signal transduction	40	21.54	1.86	6.76544e-05
enzyme linked receptor protein signaling pathway	8	2.59	3.09	0.00449188
transmembrane receptor protein tyrosine phosphatase signaling pathway	2	0.1	20	0.00407431
G-protein coupled receptor protein signaling pathway	26	14.14	1.84	0.00178593
actomyosin structure organization and biogenesis	2	0.09	22.22	0.00293781
L-fucose metabolism	2	0.14	14.29	0.00848782
protein amino acid phosphorylation	17	7.97	2.13	0.00262093
phosphorylation	18	9.45	1.9	0.00650331
xenobiotic metabolism	3	0.41	7.32	0.00799721
regulated secretory pathway	3	0.37	8.11	0.00587134
sensory perception of chemical stimulus	13	5.75	2.26	0.00514372
sensory perception of smell	12	5.33	2.25	0.00737416
In molecular function
calcium ion binding	28	11.34	2.47	7.99068e-06
adenyl nucleotide binding	30	17.78	1.69	0.00297118
ATP binding	30	16.74	1.79	0.0011808
anaphylatoxin receptor activity	2	0.05	40	0.00103673
C5a anaphylatoxin receptor activity	2	0.04	50	0.000522953
glucuronosyltransferase activity	3	0.36	8.33	0.00534915
kinase activity	19	10.32	1.84	0.00745617
protein kinase activity	16	7.49	2.14	0.00347304
protein serine/threonine kinase activity	13	5.31	2.45	0.00263477
signal transducer activity	51	27.62	1.85	5.7725e-06
receptor activity	44	22.09	1.99	4.59431e-06
transmembrane receptor activity	34	15.8	2.15	1.46889e-05
G-protein coupled receptor activity	22	11	2	0.00146114
rhodopsin-like receptor activity	21	9.45	2.22	0.000502264
icosanoid receptor activity	2	0.13	15.38	0.00737717
prostanoid receptor activity	2	0.13	15.38	0.00737717
prostaglandin receptor activity	2	0.11	18.18	0.00467128
prostaglandin E receptor activity	2	0.07	28.57	0.00171277
olfactory receptor activity	12	4.92	2.44	0.00395823
receptor signaling protein activity	7	1.86	3.76	0.00266787
regulator of G-protein signaling activity	2	0.05	40	0.00103673
In cellular component
membrane	99	75.74	1.31	0.000268485
membrane part	87	62.91	1.38	0.000125361
intrinsic to membrane	81	59.09	1.37	0.000382694
integral to membrane	81	58.93	1.37	0.000347882
integral to plasma membrane	33	17.14	1.93	0.000170655
intrinsic to plasma membrane	33	17.28	1.91	0.000199681
plasma membrane part	41	20.81	1.97	1.31782e-05
plasma membrane	44	24.76	1.78	7.52904e-05
synapse	7	2.01	3.48	0.00405034
