# Supplementary material for: A Map of Copy Number Variations in Chinese Populations
Source: PLoS One. 2011 Nov 7;6(11):e27341. doi: 10.1371/journal.pone.0027341 (PMC3210162; doi:10.1371/journal.pone.0027341)
Supplement: Table S3 — Han Chinese specific CNV regions and highly differentiated CNV regions between Han Chinese and other populations. (XLS) [file pone.0027341.s011.xls]

## Sheet: loss frequency difference
CNV region			P-value (-log10) between Han and reference population											overlapping_genes
chr	start	end	TB	JPT	MEX	GIH	TSI	CEU	MKK	ASW	LWK	YRI	overall
16	54352452	54428636	2.27332	2.39112	6.43331	6.55452	14.4353	17.575	35.2228	17.1897	22.7781	39.9254	63.0806	CES1,CES4
9	111763205	112103661	2.5969	2.71344	8.82176	8.54048	14.2567	18.3003	57.532	27.8518	33.0525	56.2701	60.8929	AKAP2,C9orf152,PALM2-AKAP2,TXN
2	146575321	146596894	1.56654	2.06297	4.86195	15.8237	9.71591	12.2558	53.8422	32.2666	41.4609	76.5585	61.3286	NOT_FOUND
14	73065210	73146732	2.13989	0.748975	25.1535	35.8405	22.1265	28.229	45.6726	35.8013	35.1653	59.1581	61.1894	ACOT1,ACOT2,ACOT4,HEATR4
2	52534707	52635046	2.17159	0.921977	10.5093	2.88146	10.0472	10.3155	32.0868	25.1188	34.9837	51.9747	45.7027	NOT_FOUND
6	66427073	66470544	2.32978	0.756814	3.73564	8.56781	13.8054	20.6202	18.05	12.9306	13.4021	26.9168	45.2131	EYS
10	81412179	81619836	1.99484	2.24566	7.68444	4.61782	11.1471	33.257	29.4349	24.336	23.2943	33.9724	44.467	NOT_FOUND
2	123192219	123200401	0.510774	2.78534	7.2569	5.29099	9.67545	20.4623	15.7705	16.8105	11.1543	29.0795	43.4005	NOT_FOUND
9	69114784	69131209	0.63329	4.65624	4.34895	4.61245	4.56863	7.94879	8.36842	4.48088	4.61245	8.2846	39.1943	NOT_FOUND
3	127156073	127158653	0.604178	2.21495	2.27225	2.55089	16.4148	6.15884	57.789	32.1766	64.7899	55.2306	34.9939	NOT_FOUND
4	98385724	98411378	2.13645	0.580135	4.77889	5.07055	4.01013	8.76427	9.22884	4.92491	5.07055	9.13604	32.197	NOT_FOUND
2	179775437	179787389	1.12157	2.65319	9.24107	23.8486	17.6121	4.51454	43.3968	21.2234	22.6148	34.6516	30.808	SESTD1
9	98700200	98729161	2.0069	5.77558	1.08139	5.72048	4.63565	9.9197	9.84978	5.5549	5.72048	10.3422	29.1542	NOT_FOUND
19	56817068	56847282	2.4433	0.329633	16.7104	6.70615	13.6664	27.8152	13.1061	14.8169	7.93229	15.5278	28.2902	SIGLEC14,SIGLEC5
16	76645062	77052862	0.429738	2.2583	30.2503	17.0268	35.7454	41.0805	4.13912	25.5092	10.9836	13.8813	24.9345	WWOX
21	22564731	22595775	0.570445	6.98339	4.89219	2.09662	5.74396	12.4557	16.3915	9.70314	11.1728	20.3152	22.6313	NOT_FOUND
18	63103850	63124323	2.11458	0.616205	7.10669	6.47607	13.4866	26.1726	9.18795	6.42028	4.58917	9.55382	22.5271	NOT_FOUND
18	64893256	64909246	1.83147	3.02987	5.10664	5.99155	4.98036	7.24667	7.01886	6.84821	6.50789	12.8089	19.8119	NOT_FOUND
7	19144600	19153324	0.413629	3.02279	2.83092	2.99547	2.03673	5.06979	3.78281	2.91333	2.99547	5.27808	17.6298	FERD3L
6	78913985	79103380	0.697864	3.504	6.80876	10.7453	20.5468	19.3102	13.1883	10.6828	6.63028	17.1087	17.5942	NOT_FOUND
12	126141646	126151541	0.30103	4.97149	5.47318	4.41302	5.27353	9.92647	6.30844	5.65739	4.41302	11.5661	14.9863	NOT_FOUND
3	84781373	84794415	0.442499	3.52009	7.47193	7.38449	3.14451	4.79675	6.5981	7.15316	6.85728	7.93699	13.3958	NOT_FOUND
9	11621117	12756640	0.438062	74.1191	68.9321	64.5732	3.05087	4.41944	2.35141	67.5714	42.9704	2.78136	13.2902	TYRP1
4	34428904	34528519	2.32028	0.342669	5.55526	4.17758	12.8837	19.8818	7.17364	3.06246	8.2548	3.0289	11.0253	NOT_FOUND
15	21895555	22359729	1.79278	4.89303	6.39008	4.49796	3.86409	7.89091	8.25261	2.92879	5.25913	11.1195	9.65826	PWRN1,PWRN2
15	82331049	82334554	2.49704	2.08001	9.23751	15.3417	8.74997	10.9505	3.01017	2.32245	1.3293	3.7496	9.6356	ADAMTSL3
12	82557918	82976258	2.85729	1.58481	8.31268	7.89197	2.44299	6.46477	5.65715	2.65842	3.36681	4.82675	7.09817	NOT_FOUND
22	20055998	20175294	0.957452	3.7388	7.28549	7.18774	23.7883	5.79962	24.8625	6.44008	15.4578	129.751	5.1925	HIC2,PI4KAP2,RIMBP3B,RIMBP3C
4	20976891	20994352	2.64847	0.391781	3.91607	2.16723	4.65894	5.10823	7.07602	7.32293	12.9476	17.0349	3.89783	KCNIP4
5	52440276	52445196	1.47226	4.54339	3.27724	2.72875	2.70408	4.59628	4.83035	2.65467	19.4012	6.38004	1.23101	MOCS2

## Sheet: gain frequency difference
CNV region			P-value (-log10) between Han and reference population											overlapping_genes
chr	start	end	TB	JPT	MEX	GIH	TSI	CEU	MKK	ASW	LWK	YRI	overall
21	9758742	10197783	7.08069	15.1789	19.0521	11.8806	12.8098	4.47808	12.574	10.9912	18.7306	10.9314	25.1878	BAGE,BAGE2,BAGE3,BAGE4,BAGE5,TPTE
19	59410750	59446197	2.71187	3.3484	4.6904	6.48264	10.7827	17.6044	16.3054	20.3902	30.2379	36.8528	21.6722	LILRA6,LILRB3,LILRB5
16	72912614	73023015	11.7194	6.67318	4.84323	5.8048	4.44109	5.78479	13.121	11.3603	3.02634	3.92502	2.18036	CLEC18B,LOC283922
13	42497548	42501093	0.849755	5.67728	4.31572	6.66844	6.60363	11.6005	11.6145	6.47384	6.66844	11.4922	49.8545	DNAJC15
6	197772	340056	1.09141	3.39712	17.3759	11.3159	7.34536	13.3949	35.3592	11.0864	16.0269	32.0932	39.9618	DUSP22,IRF4
9	69114784	69131209	0.520523	3.6533	3.41705	3.61965	3.58596	6.18031	6.5021	3.5185	3.61965	6.43783	29.9832	NOT_FOUND
12	33270866	33286685	0.581928	3.11265	2.91447	3.08443	3.05618	5.22789	5.49692	2.99959	3.08443	5.44319	29.0819	NOT_FOUND
17	18190171	18450883	7.72206	5.88135	4.89651	1.35864	9.48299	7.6928	3.3326	4.55944	8.85883	8.99444	9.39052	CCDC144B,EVPLL,FAM106A,LGALS9C,LOC220594,LOC339240,SHMT1
11	5828813	5892086	0.543094	0.794116	2.99807	2.23067	3.14428	5.38615	5.66395	2.58586	3.17344	5.60847	14.5462	OR52E4,OR52E8
10	81412179	81619836	1.87021	1.04912	2.38465	2.57058	2.14097	5.45368	4.74083	2.08172	3.02225	2.2116	10.0864	NOT_FOUND
1	12743662	13379464	0.496557	0.30103	3.52537	4.27108	2.90362	3.17912	4.84243	2.4578	2.24309	4.06263	9.81822	C1orf158,HNRNPCL1,LOC440563,PRAMEF1,PRAMEF10,PRAMEF12,PRAMEF14,PRAMEF15,PRAMEF16,PRAMEF18,PRAMEF19,PRAMEF2,PRAMEF22,PRAMEF3,PRAMEF4,PRAMEF5,PRAMEF6,PRAMEF7,PRAMEF8,PRAMEF9
1	103459304	104301525	2.02462	0.358184	2.44492	4.18575	7.69046	5.9335	0.560653	6.86197	4.18575	6.95344	6.1357	AMY1A,AMY1B,AMY1C,AMY2A,AMY2B,LOC648740,RNPC3
22	20055998	20175294	1.21894	0.43944	5.21358	5.00172	5.48046	8.19708	10.0977	4.35241	5.5337	9.99586	5.55311	HIC2,PI4KAP2,RIMBP3B,RIMBP3C
17	40941539	41044105	1.85176	2.75338	2.58035	2.72875	2.0339	4.59628	1.92461	2.65467	2.23446	13.5641	4.401	LOC644172,LRRC37A4
16	21267815	21746841	5.40856	0.907778	8.03991	1.13741	3.41489	2.33342	7.4828	6.18197	5.367	57.2665	1.28639	IGSF6,IMAA,LOC100190986,LOC100271836,LOC23117,LOC730092,METTL9,OTOA,RUNDC2B
16	14742568	15035487	0.789436	0.635118	2.95818	12.8132	35.2476	56.0051	49.6732	19.3096	26.2342	1.14992	48.4514	ABCC6P2,NOMO1,NPIP,PDXDC1
9	43054842	44795733	0.508743	0.973604	12.9293	5.95885	6.13626	14.6059	2.30497	3.3798	0.911183	32.912	16.2658	ANKRD20A2,ANKRD20A3,FAM75A6,KGFLP1
7	52911	326228	1.99126	0.416631	3.43528	1.04627	2.6983	5.38926	4.3083	3.99533	5.5204	7.74471	10.7483	FAM20C
17	31439592	31653809	1.67298	0.920282	7.27506	4.12785	0.967631	8.0748	15.0878	7.15088	5.10255	13.0163	7.9766	CCL3,CCL3L1,CCL3L3,CCL4,CCL4L1,CCL4L2,TBC1D3B,TBC1D3C
11	18890488	18930870	2.01547	1.98763	7.31916	1.88036	2.55231	5.21339	10.6403	2.74348	4.12264	1.22966	6.04491	MRGPRX1
6	74766429	74773741	1.08667	4.33169	2.76845	0.30996	0.980937	2.65204	10.1262	5.81553	4.99753	7.496	5.71463	NOT_FOUND
22	41214847	41305046	0.547946	6.70053	3.44243	5.74584	0.914138	1.11235	4.52119	3.48241	6.47331	5.68185	5.36688	RRP7A,RRP7B,SERHL,SERHL2
16	68545887	68839279	10.8028	2.32428	0.365575	9.29897	4.0304	11.8687	2.74286	0.413386	14.6186	1.17084	3.70492	CLEC18A,CLEC18C,PDPR,PDXDC2

## Sheet: CNVRs only observed in Han
chr	start	end	events	frequency	overlap_cnp	overlapping_genes
1	65630676	65999483	gain	4	-	DNAJC6,LEPR,LEPROT
1	72869688	72886689	gain	2	-	NOT_FOUND
1	74122024	74136629	loss	2	-	NOT_FOUND
1	105634380	105641635	loss	10	+	NOT_FOUND
1	111629087	111641401	gain	2	+	CHIA,LOC149620
1	223725840	223750819	gain	5	+	ENAH
1	229632325	229648709	loss	3	-	NOT_FOUND
2	9865926	9897336	gain	2	-	NOT_FOUND
2	10547699	10597389	gain	2	-	NOT_FOUND
2	15075959	15112449	loss	3	-	NOT_FOUND
2	29431520	29452650	loss,gain	2,1	-	ALK
2	49103279	49112894	gain	2	-	FSHR
2	133189998	133193825	loss	2	+	NAP5
2	179995401	180006205	loss	2	-	NOT_FOUND
3	1791699	1867042	loss,gain	2,1	-	NOT_FOUND
3	59582258	59587391	gain	2	-	NOT_FOUND
3	189069534	189089205	gain	5	-	NOT_FOUND
4	8216784	8224819	loss,gain	1,1	+	NOT_FOUND
4	16054627	16068197	loss	2	-	NOT_FOUND
4	56762702	56766221	gain	2	-	KIAA1211
4	78001384	78010550	gain	2	+	NOT_FOUND
4	188098043	188115587	gain	5	+	NOT_FOUND
4	191146321	191261904	gain	2	-	DUX4,FRG2,LOC653543,LOC653544,LOC653545,LOC728410
5	5728901	5772487	gain	3	-	NOT_FOUND
5	20123885	20150765	gain	2	-	NOT_FOUND
5	35582446	35601118	loss	2	-	NOT_FOUND
5	43018568	43052407	loss	2	-	NOT_FOUND
5	113043368	113060746	gain	2	-	NOT_FOUND
5	135913983	135932120	gain	2	-	NOT_FOUND
5	165319891	165324592	loss	2	-	NOT_FOUND
6	125578741	125629122	gain	4	-	TPD52L1
6	155005358	155013624	gain	2	+	NOT_FOUND
7	5293964	5469490	loss,gain	1,1	-	SLC29A4,TNRC18
7	9754056	9875560	gain	2	-	NOT_FOUND
7	9979853	10065080	loss,gain	3,1	-	NOT_FOUND
7	19144600	19153324	gain	2	+	FERD3L
7	29654044	29750238	gain	2	-	LOC646762
7	40041598	40165921	gain	2	-	C7orf10,C7orf11,CDC2L5
7	97090174	97096105	gain	2	+	NOT_FOUND
7	108835635	108937715	loss	2	-	NOT_FOUND
8	12693099	12696897	gain	2	+	LOC340357
8	15738520	15780728	loss	2	-	NOT_FOUND
8	60807328	60848610	loss	2	-	NOT_FOUND
8	100137111	100170208	gain	2	-	VPS13B
9	2137099	2140663	gain	2	+	SMARCA2
9	13215407	13508433	loss	2	-	MPDZ
9	26680587	26719879	gain	2	+	NOT_FOUND
9	72692075	72697041	gain	2	+	TRPM3
10	59242014	59441474	loss	4	-	NOT_FOUND
10	67450204	68185158	gain	2	+	CTNNA3
10	68994136	69127632	loss	4	-	CTNNA3
10	112569898	112617868	gain	2	-	RBM20
11	4466713	4518969	loss	3	+	OR52K1
11	19876317	19879698	loss	5	-	NAV2
11	35200620	35215983	gain	2	-	CD44
11	47895671	47979068	gain	2	-	PTPRJ
11	83237190	83272311	gain	2	-	DLG2
11	89416494	89509652	loss	3	-	NAALAD2,UBTFL1
11	106558245	106732690	gain	2	-	CWF19L2
11	133655739	133716072	gain	4	-	GLB1L2,GLB1L3
12	31890842	31954269	loss	2	+	NOT_FOUND
12	39843192	39856342	loss	2	-	NOT_FOUND
12	46833395	47046593	loss,gain	5,1	-	ASB8,C12orf68,H1FNT,OR10AD1,ZNF641
12	70458237	70569546	gain	2	-	MRS2P2,RAB21,TBC1D15
13	19870722	19994977	loss	2	-	CRYL1
13	44307251	44324922	loss	2	-	NOT_FOUND
13	53589768	53594332	loss	2	-	NOT_FOUND
13	59344334	59389142	loss	2	-	DIAPH3
13	106665935	107223641	loss,gain	1,1	-	FAM155A
14	40270486	40525760	loss	4	-	NOT_FOUND
14	41616769	42048825	gain	2	+	NOT_FOUND
14	81705838	81708582	loss	2	+	NOT_FOUND
14	96420793	96432410	loss	2	-	NOT_FOUND
14	102359494	102396972	gain	2	-	TRAF3
15	57577419	57717482	gain	2	-	FAM81A,GCNT3
15	82401211	82571977	loss	2	-	ADAMTSL3
16	31475035	31540669	gain	2	-	CSDAP1
17	38022928	38052600	gain	2	-	NOT_FOUND
17	49052288	49083543	loss	2	-	NOT_FOUND
17	75758036	75787601	gain	2	-	CARD14
18	75991628	76076229	gain	3	-	ADNP2,LOC100130522,PARD6G
21	23658437	23717235	gain	2	-	NOT_FOUND
21	24476224	24516767	gain	2	-	NOT_FOUND
21	41212041	41249095	loss	2	-	NOT_FOUND
21	43188383	43194988	loss	2	-	NDUFV3
