# Supplementary material for: A Map of Copy Number Variations in Chinese Populations
Source: PLoS One. 2011 Nov 7;6(11):e27341. doi: 10.1371/journal.pone.0027341 (PMC3210162; doi:10.1371/journal.pone.0027341)
Supplement: Table S4 — Tibetan specific CNV regions and highly differentiated CNV regions between Tibetan and other populations. (XLS) [file pone.0027341.s012.xls]

## Sheet: loss frequency difference
CNV region			P-value (-log10) between Tibetan and reference population											overlapping_genes
chr	start	end	HAN	JPT	MEX	GIH	TSI	CEU	MKK	ASW	LWK	YRI	overall	overlapping_genes
17	31439592	31653809	10.7709	7.57573	15.226	19.3685	9.04251	26.5535	58.0135	14.2666	9.95517	53.646	28.5267	CCL3,CCL3L1,CCL3L3,CCL4,CCL4L1,CCL4L2,TBC1D3B,TBC1D3C
7	100167180	100170778	3.74085	5.47882	6.53614	6.93832	6.87139	12.0794	10.4766	6.73742	6.93832	6.26587	18.9193	ZAN
15	78306860	78313665	3.70012	2.53007	3.02728	3.20243	3.1733	5.42107	4.67024	3.11498	3.20243	5.64484	16.4316	NOT_FOUND
20	1500116	1547078	7.0891	3.23506	2.23184	7.66329	6.41192	4.40207	28.8096	10.8713	13.7761	20.5074	14.5271	SIRPB1
12	69766565	69808664	3.93756	2.15584	2.02642	2.13742	2.11898	3.52894	2.80785	2.08203	2.13742	3.66828	13.8954	TSPAN8
19	56817068	56847282	2.4433	2.2168	15.8885	8.20624	13.3995	21.5514	11.5895	14.3247	9.12278	13.1077	13.3521	SIGLEC14,SIGLEC5
13	78100453	78107836	2.62471	2.01516	3.02728	2.50474	3.1733	5.42107	4.67024	3.11498	2.50474	5.64484	11.2554	RNF219
5	86151134	86154902	2.16352	2.36256	16.9085	2.04608	3.10938	6.05952	30.2107	3.86483	7.06846	32.4534	10.9471	NOT_FOUND
11	107289717	107292923	2.85276	2.70554	10.2024	9.75041	4.57114	4.80467	8.10605	9.33996	5.34189	10.5061	9.06358	NOT_FOUND
1	208148236	208150607	2.90646	2.0466	2.82824	3.61968	4.62797	6.10476	4.40927	4.03812	2.54052	6.53025	5.06297	NOT_FOUND
8	58255851	58292579	2.4015	3.57117	2.7484	2.46521	2.9962	4.05219	7.71336	4.68705	9.87254	6.60698	4.87604	NOT_FOUND
14	73065210	73146732	2.13989	2.58665	4.87451	7.77389	3.96765	4.13231	8.13884	7.88274	7.56388	12.2018	4.78687	ACOT1,ACOT2,ACOT4,HEATR4
9	111763205	112103661	2.5969	0.551049	10.5337	10.2297	14.9858	16.4085	60.8285	28.415	34.5662	58.872	26.8461	AKAP2,C9orf152,PALM2-AKAP2,TXN
10	81412179	81619836	1.99484	3.93142	7.81594	5.71012	9.95584	21.4424	18.7719	18.7675	17.8924	21.6127	14.9774	NOT_FOUND
18	63103850	63124323	2.11458	1.24345	9.41295	8.70842	16.7737	31.63	10.5455	8.67072	6.78606	10.8955	13.7115	NOT_FOUND
3	150444943	150450811	2.55979	1.16296	3.53239	3.82619	4.75975	4.73289	11.5219	5.2443	4.81482	11.4005	10.4747	NOT_FOUND
12	33270866	33286685	1.58878	3.19485	7.06451	15.1442	29.408	49.4147	8.20727	5.01857	4.86381	2.62765	10.3833	NOT_FOUND
15	82331049	82334554	2.49704	0.651642	12.3073	19.6268	11.7176	13.0281	5.70672	4.92143	3.7491	6.40366	9.57182	ADAMTSL3
7	70052361	70072535	2.84871	2.57223	3.19742	1.81766	4.20712	3.86328	15.4953	13.9475	19.6763	23.8516	9.42172	NOT_FOUND
17	40941539	41044105	2.37528	3.28141	4.69014	9.36456	12.8309	15.5597	7.29246	3.51172	36.9149	0.30103	9.01873	LOC644172,LRRC37A4
1	227883479	227886819	2.03521	2.95233	7.59771	1.43066	5.47348	10.106	12.0012	7.24793	10.7203	7.67251	8.07964	NOT_FOUND
12	82557918	82976258	2.85729	1.26133	8.58245	8.28087	4.97518	7.0001	6.56942	5.14331	5.63119	6.15903	6.32145	NOT_FOUND
4	71262854	71285358	1.09831	2.15584	2.02642	2.13742	2.11898	3.52894	3.70305	2.08203	2.13742	3.66828	6.15929	SMR3A,SMR3B
22	20055998	20175294	0.957452	3.06896	4.02262	3.51368	10.969	3.60188	9.75324	2.82814	7.7659	82.0839	2.47455	HIC2,PI4KAP2,RIMBP3B,RIMBP3C
9	69114784	69131209	0.63329	2.69522	2.52845	2.67147	2.6477	4.47581	4.70259	2.60008	2.67147	4.65729	1.8297	NOT_FOUND

## Sheet: gain frequency difference
CNV region			P-value (-log10) between Tibetan and reference population											overlapping_genes
chr	start	end	HAN	JPT	MEX	GIH	TSI	CEU	MKK	ASW	LWK	YRI	overall	overlapping_genes
2	87973022	89958702	2.04673	2.93822	1.95107	2.84071	4.3124	3.90543	3.09235	3.32029	4.00065	4.44341	3.32589	C2orf51,EIF2AK3,FABP1,FLJ40330,FOXI3,KRCC1,RPIA,SMYD1,THNSL2
9	69114784	69131209	0.520523	2.15584	2.02642	2.13742	2.11898	3.52894	3.70305	2.08203	2.13742	3.66828	1.56724	NOT_FOUND
12	33270866	33286685	0.581928	3.76672	3.52491	3.73226	3.69778	6.36627	6.69892	3.62872	3.73226	6.63245	21.1137	NOT_FOUND
16	21267815	21746841	5.40856	2.81146	0.312786	6.2744	9.93625	9.22197	16.5707	13.8194	12.7373	7.891	9.47439	IGSF6,IMAA,LOC100190986,LOC100271836,LOC23117,LOC730092,METTL9,OTOA,RUNDC2B
16	72912614	73023015	11.7194	21.7056	2.48359	2.23427	2.77653	3.37818	40.6264	0.901295	3.60985	21.0493	9.89724	CLEC18B,LOC283922
22	37678846	37760401	5.09474	2.15584	2.02642	2.13742	2.11898	2.66606	3.70305	1.4807	2.13742	3.66828	13.8954	APOBEC3A,APOBEC3B,APOBEC3C,APOBEC3D
11	5828813	5892086	0.543094	0.996496	3.52491	2.45267	3.69778	6.36627	6.69892	2.91452	3.73226	6.63245	4.87701	OR52E4,OR52E8
13	42497548	42501093	0.849755	2.47998	1.54142	3.73226	3.69778	6.36627	5.62491	3.62872	3.73226	5.56638	2.07979	DNAJC15
14	105100682	106356482	1.66026	2.04912	2.09288	1.5936	3.0974	5.93483	4.06733	4.8236	5.07132	4.33459	3.72055	ADAM6,KIAA0125
17	16593859	16682509	12.4795	5.29186	8.07734	8.57781	5.68381	14.9797	0.803607	2.8525	1.89214	13.301	10.7015	CCDC144A,LOC100129396,LOC162632
21	22564731	22595775	1.87862	2.15584	2.02642	2.13742	2.11898	2.66606	3.70305	1.4807	2.13742	3.66828	8.15785	NOT_FOUND
6	197772	340056	1.09141	0.654761	12.7961	3.61875	1.93147	2.8998	14.6787	3.59916	6.30449	12.1047	3.82152	DUSP22,IRF4
8	6813673	8183421	1.70619	0.539001	16.8728	16.4651	1.29373	26.2186	8.68525	14.3907	3.39015	16.8987	11.0692	DEFA1,DEFA3,DEFA5,DEFB103A,DEFB103B,DEFB104A,DEFB104B,DEFB105A,DEFB105B,DEFB106A,DEFB106B,DEFB107A,DEFB107B,DEFB109,DEFB4,FAM90A7,FLJ10661,LOC349196,LOC728358,SPAG11A,SPAG11B
9	11621117	12756640	3.16486	2.15584	2.02642	1.52639	1.51118	3.52894	2.21258	1.4807	2.13742	3.66828	0.30103	TYRP1
11	107289717	107292923	3.93756	2.15584	2.02642	2.13742	1.11638	3.52894	2.80785	1.4807	1.52639	3.66828	7.37161	NOT_FOUND
16	14742568	15035487	0.789436	1.07525	2.60893	7.47218	19.8925	28.2043	23.5032	10.7992	14.3985	1.42296	11.1874	ABCC6P2,NOMO1,NPIP,PDXDC1
16	68545887	68839279	10.8028	12.3823	6.06145	0.929458	15.3404	1.06294	17.7313	6.01377	0.362309	6.41417	7.29575	CLEC18A,CLEC18C,PDPR,PDXDC2
17	40941539	41044105	1.85176	5.37662	5.02155	5.326	0.356178	9.21082	4.51099	5.17393	4.54338	1.55989	7.38997	LOC644172,LRRC37A4

## Sheet: CNVRs only observed in Tibetan
chr	start	end	events	frequency	overlap_cnp	overlapping_genes
13	42313804	42322187	loss	3	-	NOT_FOUND
14	19590038	19665855	loss	2	+	OR4K17,OR4L1
16	7130898	7174339	loss	3	-	A2BP1
