# Supplementary material for: A Map of Copy Number Variations in Chinese Populations
Source: PLoS One. 2011 Nov 7;6(11):e27341. doi: 10.1371/journal.pone.0027341 (PMC3210162; doi:10.1371/journal.pone.0027341)
Supplement: Table S5 — Chinese Minority (Dong, Yao, Zhuang, Li and Uyghur) Specific non-singleton CNV regions compared with Han Chinese. (XLS) [file pone.0027341.s013.xls]

## Sheet: Sheet1
chr	start	end	CNV_type	Dong	Yao	Zhuang	Li	Uighur	overlap_gene
1	47486248	47501675	gain	1	0	1	0	0	STIL
1	105835455	106057949	loss	0	0	1	1	0	NOT_FOUND
1	106110789	106116611	loss	1	0	1	0	0	NOT_FOUND
1	107023241	107025005	loss	1	0	0	0	3	NOT_FOUND
1	153927851	153929981	loss	2	0	1	0	0	DAP3
1	164451105	164460994	gain	1	0	1	0	0	NOT_FOUND
1	187353623	187359115	loss,gain	1	1	0	0	0	NOT_FOUND
2	40780879	40803110	loss	0	1	1	1	0	NOT_FOUND
2	105714544	105717643	loss	1	1	0	0	0	NOT_FOUND
2	119762004	119766312	loss	0	0	1	1	0	NOT_FOUND
2	130660292	130874329	gain	0	0	0	2	0	CCDC115,FAM128B,IMP4,PTPN18,TUBA3E
3	74230849	74234561	gain	0	0	0	2	0	NOT_FOUND
3	199329613	199334102	loss	0	0	0	0	2	NOT_FOUND
4	3439241	3482287	gain	2	0	2	0	0	DOK7
4	44018589	44025731	loss	1	0	0	1	1	KCTD8
4	77508808	77511390	gain	0	0	0	1	1	FLJ25770
4	108285200	108294716	loss,gain	2	2	0	0	0	NOT_FOUND
4	178705030	178723600	gain	0	1	1	1	0	NOT_FOUND
6	74766429	74773741	gain	1	0	0	1	0	NOT_FOUND
7	3568378	3597190	gain	2	0	0	0	0	SDK1
7	110719406	110900827	loss,gain	2	0	0	0	0	IMMP2L
8	102689782	102694888	loss	0	1	1	0	0	GRHL2
9	128015132	128016523	loss	1	2	2	0	0	NOT_FOUND
10	84702878	84707152	loss,gain	0	1	1	0	0	NRG3
12	127796462	127798498	loss	1	0	0	1	0	NOT_FOUND
16	78451145	78488148	gain	0	1	0	1	0	NOT_FOUND
17	18229719	18296116	loss,gain	0	0	0	2	0	EVPLL,LOC339240
17	18539508	18543257	loss	1	3	0	0	0	NOT_FOUND
17	36641086	36647295	loss	4	0	3	0	0	KRTAP9-3,KRTAP9-9
19	46143504	46205185	gain	0	1	0	1	0	CYP2B6,CYP2B7P1
21	20722523	20757493	loss,gain	1	0	0	1	0	NOT_FOUND
